# Supplementary material for: Genome-Wide Association Studies for Cerebrospinal Fluid Soluble TREM2 in Alzheimer’s Disease
Source: Front Aging Neurosci. 2019 Oct 25;11:297. doi: 10.3389/fnagi.2019.00297 (PMC6823606; doi:10.3389/fnagi.2019.00297)
Supplement: Supplementary file 3 [file Table_2.XLSX]

## Sheet: ADNI_sTREM2_Sig_4-4-19_map
SNP	CHR	position	statistic	p-value	FDR	beta
rs7232	11	59940599	-7.93996	1.31576e-14	3.01296e-08	-1076.51
rs1582763	11	60021948	-7.78917	3.84841e-14	4.40624e-08	-1109.97
rs12453	11	59945745	-7.66648	9.11026e-14	6.95387e-08	-1045.73
rs4938933	11	60034429	-7.45925	3.81367e-13	2.18324e-07	-1034.98
rs6591559	11	60025565	-7.32608	9.41938e-13	2.85451e-07	-1008.56
rs1530914	11	60028940	-7.32608	9.41938e-13	2.85451e-07	-1008.56
rs7929589	11	59975078	-7.31832	9.92499e-13	2.85451e-07	-1009.34
rs11230160	11	59919165	-7.2926	1.17998e-12	2.85451e-07	-971.022
rs920573	11	59924959	-7.2926	1.17998e-12	2.85451e-07	-971.022
rs2847655	11	59865671	-7.25768	1.49139e-12	2.85451e-07	-959.402
rs11824734	11	60076693	-7.24384	1.63596e-12	2.85451e-07	-1054.09
rs2583476	11	59857581	-7.23113	1.78097e-12	2.85451e-07	-960.125
rs7926344	11	59962166	-7.216	1.97e-12	2.85451e-07	-989.439
rs2070970	11	59861983	-7.14742	3.10605e-12	2.85451e-07	-945.523
rs2847666	11	59859576	-7.12031	3.71488e-12	2.85451e-07	-941.955
rs3799468	6	136861399	-7.10519	4.10419e-12	2.85451e-07	-15750.8
rs116461055	11	89074986	-7.10426	4.12929e-12	2.85451e-07	-15748.9
rs11570112	11	47355475	-7.10235	4.18172e-12	2.85451e-07	-15745.1
rs181768270	1	228666945	-7.10219	4.18587e-12	2.85451e-07	-15744.7
rs116087048	2	220387839	-7.10219	4.18587e-12	2.85451e-07	-15744.7
rs2971627	2	220910818	-7.10219	4.18587e-12	2.85451e-07	-15744.7
rs2911645	2	220914218	-7.10219	4.18587e-12	2.85451e-07	-15744.7
rs75147441	2	221037115	-7.10219	4.18587e-12	2.85451e-07	-15744.7
rs116237994	2	221038554	-7.10219	4.18587e-12	2.85451e-07	-15744.7
rs115332380	4	112123703	-7.10219	4.18587e-12	2.85451e-07	-15744.7
rs74395607	5	92959430	-7.10219	4.18587e-12	2.85451e-07	-15744.7
rs189740529	5	98670641	-7.10219	4.18587e-12	2.85451e-07	-15744.7
rs202224378	7	22970874	-7.10219	4.18587e-12	2.85451e-07	-15744.7
rs75949790	9	136125609	-7.10219	4.18587e-12	2.85451e-07	-15744.7
rs12340865	9	136172855	-7.10219	4.18587e-12	2.85451e-07	-15744.7
rs199849618	14	26672553	-7.10219	4.18587e-12	2.85451e-07	-15744.7
rs57827007	16	1994776	-7.10219	4.18587e-12	2.85451e-07	-15744.7
rs115110965	16	6695603	-7.10219	4.18587e-12	2.85451e-07	-15744.7
rs117189591	13	57185216	-7.1003	4.23832e-12	2.85451e-07	-15741
rs75265799	10	95908672	-7.07532	4.99456e-12	3.26773e-07	-9076.84
rs7926354	11	59962189	-7.03591	6.46479e-12	4.11215e-07	-966.862
rs56157839	11	60051907	-6.99502	8.43939e-12	5.22308e-07	-1177.14
rs10792263	11	60079651	-6.93134	1.27499e-11	7.68315e-07	-995.335
rs61897948	11	60047087	-6.74331	4.23747e-11	2.48805e-06	-1137.75
rs115904095	2	22522714	-6.67339	6.57885e-11	3.76623e-06	-6677.92
rs59224344	11	60083873	-6.44052	2.77274e-10	1.54861e-05	-1164.84
rs113787062	13	83321642	-6.35191	4.74178e-10	2.58529e-05	-3720.98
rs113105473	13	83379831	-6.34551	4.92794e-10	2.6243e-05	-3717.62
rs611267	11	60005268	-6.27842	7.36567e-10	3.83334e-05	-885.212
rs667897	11	59936979	-6.19708	1.19355e-09	6.07357e-05	-846.244
rs723714	1	58314187	-6.17345	1.37191e-09	6.82946e-05	-1607.03
rs202153656	11	59918616	-6.14243	1.64594e-09	8.01923e-05	-832.811
rs114182264	1	89777141	-6.12659	1.80596e-09	8.61555e-05	-5225.08
rs583296	11	59914726	-6.1116	1.97121e-09	9.21199e-05	-826.985
rs4997596	1	58317110	-6.05585	2.72582e-09	0.000124837	-1571.19
rs112852416	13	84094165	-6.04147	2.96243e-09	0.000133013	-3091.53
rs117718271	20	50868674	-6.01809	3.39045e-09	0.000149304	-2166.2
rs610932	11	59939307	-6.00607	3.63346e-09	0.000156986	-837.765
rs502581	11	59860178	-5.99515	3.86877e-09	0.000164058	-812.138
rs112259525	13	83790800	-5.98264	4.15695e-09	0.000173073	-3411.17
rs117642896	13	105052306	-5.83872	9.41236e-09	0.000384882	-5390.3
rs72824756	2	110061642	-5.82577	1.01228e-08	0.000406669	-5379.1
rs115619982	17	76253176	-5.82106	1.03936e-08	0.000410352	-9272.94
rs16996942	22	47909710	-5.81649	1.06632e-08	0.000413859	-9266.16
rs12573886	11	41520583	-5.81091	1.10018e-08	0.000419883	-7566.43
rs684961	11	59918837	-5.77605	1.33671e-08	0.000501795	-786.113
rs75540417	19	30035889	-5.7699	1.38332e-08	0.000510915	-9196.49
rs1441586	11	59856028	-5.72455	1.77913e-08	0.000646672	-781.698
rs549680	11	59846494	-5.69088	2.14234e-08	0.000766524	-887.125
rs525794	11	59903287	-5.68236	2.24513e-08	0.000790943	-774.52
rs11686262	2	68953566	-5.65785	2.56838e-08	0.000891113	-4850.03
rs116450299	2	22199763	-5.64997	2.68165e-08	0.000916524	-5226.67
rs11777327	8	8996329	-5.55309	4.53921e-08	0.00151759	-1689.87
rs17704885	8	8997562	-5.55172	4.57283e-08	0.00151759	-1689.26
rs113239743	1	231181128	-5.52761	5.20651e-08	0.0017032	-8832.76
rs114191746	2	21884092	-5.51272	5.63974e-08	0.00181894	-5588.72
rs138017690	1	1345189	-5.47888	6.75856e-08	0.00214951	-8759.26
rs1151065	11	59831716	-5.45451	7.69471e-08	0.00241372	-849.12
rs558788	11	59852078	-5.43205	8.66853e-08	0.00268245	-846.403
rs7010548	8	53055483	5.42022	9.22843e-08	0.0028061	915.105
rs201008762	5	121370082	-5.41849	9.3132e-08	0.0028061	-6141.38
rs78809000	7	150187083	-5.41027	9.7262e-08	0.00289247	-2495.89
rs79727142	12	77028292	-5.37996	1.14094e-07	0.00334954	-4990.61
rs183626006	3	130863652	-5.36893	1.20898e-07	0.00346056	-4079.12
rs114241756	3	131102581	-5.36893	1.20898e-07	0.00346056	-4079.12
rs72664686	1	58273678	-5.36257	1.24993e-07	0.0035336	-1289.15
rs2303462	8	53049602	5.34093	1.39974e-07	0.00390887	920.012
rs528823	11	59837097	-5.33373	1.45337e-07	0.00398371	-827.559
rs117956901	6	83908422	-5.33268	1.46133e-07	0.00398371	-4949.09
rs73198609	3	108613285	-5.32721	1.50362e-07	0.00405076	-2022.22
rs76196708	1	208028472	-5.31648	1.58998e-07	0.0041893	-6958.18
rs117548447	10	26082033	-5.31628	1.59163e-07	0.0041893	-2809.67
rs77108619	17	71296485	-5.2963	1.76569e-07	0.00459461	-6933.16
rs554311	11	59852569	-5.28225	1.89894e-07	0.00488582	-827.376
rs115156754	1	170479831	-5.2739	1.98279e-07	0.00501648	-8449.04
rs200815138	8	53041625	5.27285	1.99353e-07	0.00501648	913.704
rs3815868	8	53049037	5.26775	2.04673e-07	0.00509435	888.576
rs2114226	8	53037349	5.26416	2.08505e-07	0.00513393	906.463
rs10504134	8	53055247	5.23444	2.42967e-07	0.00591885	908.984
rs76815609	8	6097551	-5.2284	2.50617e-07	0.00604094	-2765.62
rs77276680	14	34276955	-5.21076	2.74315e-07	0.00654328	-2689.72
rs2799839	10	8259268	-5.17227	3.33815e-07	0.00788045	-742.251
rs115865161	3	193157592	-5.16633	3.44042e-07	0.00803901	-5255.71
rs116862617	9	128303310	-5.16141	3.52738e-07	0.00808672	-4446.72
rs12664332	6	40904030	-5.16118	3.53147e-07	0.00808672	-4446.53
rs77035103	2	143635719	-5.13585	4.01491e-07	0.00903225	-2251.87
rs79102899	13	42931763	-5.13544	4.02327e-07	0.00903225	-5225.85
rs35733340	4	8708760	-5.12324	4.27872e-07	0.00942102	-4134.42
rs115196503	4	8713927	-5.12324	4.27872e-07	0.00942102	-4134.42
rs6077266	20	7811477	-5.10386	4.71737e-07	0.0102879	-8190.09
rs73214651	8	19484445	-5.09761	4.86783e-07	0.0105159	-3883.37
rs116361370	3	34481764	-5.08434	5.20305e-07	0.0110319	-4383.57
rs116411159	3	34653930	-5.08434	5.20305e-07	0.0110319	-4383.57
rs16917314	8	53059829	5.07685	5.40187e-07	0.0113484	908.069
rs114106603	15	78614392	-5.0749	5.45486e-07	0.0113555	-5771.42
rs73596299	12	733408	-5.03354	6.70448e-07	0.0137218	-1410.39
rs11150819	17	77910262	5.03333	6.71137e-07	0.0137218	839.776
rs11990195	8	53046681	5.02052	7.15182e-07	0.0143669	898.475
rs17029268	2	104458280	-5.02051	7.15237e-07	0.0143669	-3072.69
rs188187201	1	1615419	-5.00403	7.76041e-07	0.0154527	-4658.92
rs74861994	2	68961308	-4.99151	8.2558e-07	0.0162974	-4307.32
rs41314286	1	226792326	-4.9854	8.50823e-07	0.0166522	-3802.14
rs112402574	13	83875516	-4.97086	9.13978e-07	0.0177366	-2229.73
rs2671272	1	226015116	4.95626	9.8191e-07	0.0187936	814.896
rs11150818	17	77910257	4.95565	9.84862e-07	0.0187936	822.212
rs115274671	13	19225892	-4.95335	9.96045e-07	0.01885	-4275.92
rs117939676	12	63722665	-4.95131	1.00601e-06	0.0188825	-2042.62
rs2814778	1	159174683	4.94242	1.05081e-06	0.019563	1468.24
rs117285160	7	156328429	-4.93411	1.0944e-06	0.0202102	-5030.56
rs114018984	3	34223078	-4.93015	1.11574e-06	0.0204395	-5026.71
rs77431164	10	57934947	-4.92221	1.15988e-06	0.0210794	-1948.37
rs7828658	8	53043558	4.91984	1.17332e-06	0.0211558	882.501
rs61897943	11	60019386	-4.90885	1.23783e-06	0.0221445	-1271.3
rs41324748	17	33825403	-4.9018	1.28099e-06	0.0227392	-3963.99
rs16917282	8	53050299	4.89531	1.32206e-06	0.0232875	863.714
rs79019613	2	104458585	-4.88453	1.39302e-06	0.0243502	-3103.21
rs201501145	18	20897145	-4.86737	1.51362e-06	0.0262579	-3104.39
rs117019330	20	8831588	-4.85892	1.57664e-06	0.0271456	-7814.98
rs201857791	17	76797889	-4.85723	1.58955e-06	0.0271635	-6385.17
rs2854450	1	226012577	4.84126	1.71667e-06	0.0291186	802.831
rs75743867	3	98272998	-4.83756	1.74748e-06	0.0294232	-2878.86
rs11230228	11	60042973	4.80995	1.99477e-06	0.0333419	773.495
rs61897945	11	60032271	-4.80486	2.04394e-06	0.0339162	-1245.56
rs117179287	13	55076958	-4.78862	2.20868e-06	0.0363861	-6298.84
rs72810671	5	178099851	-4.78378	2.26018e-06	0.0369685	-1326.3
rs12669698	7	37437969	4.7746	2.3611e-06	0.0383453	969.05
rs114699955	6	10810528	-4.76775	2.43917e-06	0.0393075	-6272.58
rs79187391	4	141898748	-4.76642	2.45468e-06	0.0393075	-3042.72
rs61193515	6	960789	4.7624	2.50189e-06	0.0397854	904.875
rs117493280	7	149317108	-4.75519	2.58889e-06	0.0408849	-7655.36
rs8012958	14	30383156	-4.75115	2.63897e-06	0.0413903	-2056.32
rs76228983	12	118441994	-4.7432	2.74013e-06	0.0426035	-5410.87
rs117935913	13	56411439	-4.74107	2.76783e-06	0.0426035	-7633.59
rs34488866	3	84208361	-4.74074	2.77213e-06	0.0426035	-737.867
rs79795425	18	39397968	-4.7385	2.80157e-06	0.0427688	-4839.77
rs573790	11	59855385	4.73533	2.84391e-06	0.0429916	707.617
rs78825267	12	734480	-4.7346	2.85371e-06	0.0429916	-1367.59
rs80249819	6	95110398	-4.7256	2.97749e-06	0.0434327	-2162.93
rs79112113	15	70109187	-4.72478	2.98894e-06	0.0434327	-4826.35
rs6022854	20	52542598	4.71056	3.19579e-06	0.0434327	1433.27
rs9603820	13	113931950	4.70801	3.23428e-06	0.0434327	2087.31
rs75172958	20	42876306	-4.70778	3.23792e-06	0.0434327	-1748.79
rs72666135	1	58335504	-4.69829	3.3854e-06	0.0434327	-1052.24
rs10489669	1	58345238	-4.69829	3.3854e-06	0.0434327	-1052.24
rs76056273	6	167280958	-4.6896	3.52606e-06	0.0434327	-10672.7
rs77001965	14	77583602	-4.68801	3.5524e-06	0.0434327	-10669.2
rs73116023	12	61941358	-4.6878	3.55581e-06	0.0434327	-10668.8
rs116055198	2	8498511	-4.68714	3.56688e-06	0.0434327	-10667.3
rs116832035	2	153970626	-4.68714	3.56688e-06	0.0434327	-10667.3
rs6752526	2	166963392	-4.68714	3.56688e-06	0.0434327	-10667.3
rs114216342	3	85693491	-4.68714	3.56688e-06	0.0434327	-10667.3
rs56413328	4	97552998	-4.68714	3.56688e-06	0.0434327	-10667.3
rs76841445	5	34810777	-4.68714	3.56688e-06	0.0434327	-10667.3
rs77323212	6	149517934	-4.68714	3.56688e-06	0.0434327	-10667.3
rs73615423	6	151600321	-4.68714	3.56688e-06	0.0434327	-10667.3
rs73633773	6	153271438	-4.68714	3.56688e-06	0.0434327	-10667.3
rs17083871	6	153612270	-4.68714	3.56688e-06	0.0434327	-10667.3
rs200385090	7	84560284	-4.68714	3.56688e-06	0.0434327	-10667.3
rs80287706	7	85151914	-4.68714	3.56688e-06	0.0434327	-10667.3
rs75537281	9	22993162	-4.68714	3.56688e-06	0.0434327	-10667.3
rs12686385	9	22999426	-4.68714	3.56688e-06	0.0434327	-10667.3
rs201056984	10	28983493	-4.68714	3.56688e-06	0.0434327	-10667.3
rs117124040	11	33680544	-4.68714	3.56688e-06	0.0434327	-10667.3
rs117153530	13	34886590	-4.68714	3.56688e-06	0.0434327	-10667.3
rs79598670	13	84870637	-4.68714	3.56688e-06	0.0434327	-10667.3
rs117980903	16	61603047	-4.68714	3.56688e-06	0.0434327	-10667.3
rs185302072	17	78153202	-4.68714	3.56688e-06	0.0434327	-10667.3
rs55997566	13	85421525	-4.68698	3.5695e-06	0.0434327	-10667
rs115754734	6	137972453	-4.68677	3.5731e-06	0.0434327	-10666.5
rs114628552	1	73422143	-4.6866	3.5759e-06	0.0434327	-10666.2
rs79225353	8	87543844	-4.6865	3.57752e-06	0.0434327	-10666
rs73145075	3	22271257	-4.68486	3.60523e-06	0.0434327	-10662.4
rs17056310	13	59859958	-4.68464	3.60885e-06	0.0434327	-10661.9
rs16851571	2	166988068	-4.68448	3.61152e-06	0.0434327	-10661.6
rs76465000	12	27365388	-4.68405	3.61877e-06	0.0434327	-10660.7
rs111408549	8	30344278	-4.68382	3.62271e-06	0.0434327	-2490.2
rs201421746	12	110111512	-4.68182	3.65679e-06	0.043613	-10655.8
rs61744238	7	30922569	-4.67659	3.74733e-06	0.0444612	-10644.7
rs7528331	1	228641393	4.67325	3.8062e-06	0.044927	1724.21
rs10122014	9	96353485	4.66347	3.98386e-06	0.0465441	1520.45
rs4146138	9	96355439	4.66347	3.98386e-06	0.0465441	1520.45
rs78493864	4	163135813	-4.6605	4.0394e-06	0.0469535	-2692.43
rs75422372	14	34001964	-4.65901	4.06753e-06	0.0470417	-3563.54
rs9496715	6	143950826	4.65148	4.21264e-06	0.0480183	735.52
rs7741506	6	143951867	4.65148	4.21264e-06	0.0480183	735.52
rs78571577	1	119498440	-4.65039	4.23386e-06	0.0480183	-7493.64
rs1495986	1	232937739	4.64441	4.35319e-06	0.0480183	712.005
rs10028954	4	70466280	4.64354	4.3709e-06	0.0480183	672.479
rs193222145	2	3266491	-4.64117	4.41917e-06	0.0480183	-7479.38
rs17172670	7	46314463	-4.63675	4.51073e-06	0.0480183	-7472.55
rs10487776	7	46994486	-4.63675	4.51073e-06	0.0480183	-7472.55
rs77560710	15	64216809	-4.63594	4.52788e-06	0.0480183	-2123.12
rs55846997	3	148968699	4.63131	4.62595e-06	0.0480183	1349.99
rs28835572	4	105014950	-4.62959	4.66307e-06	0.0480183	-6098.3
rs111833320	4	105040518	-4.62959	4.66307e-06	0.0480183	-6098.3
rs9812589	3	140305484	4.6267	4.72592e-06	0.0480183	1510.87
rs11230229	11	60044427	-4.62583	4.74483e-06	0.0480183	-655.784
rs118186656	10	21032326	-4.62519	4.75893e-06	0.0480183	-7454.74
rs200653222	4	13463416	-4.61989	4.87717e-06	0.0480183	-6086.04
rs115515568	5	123273388	-4.61947	4.88658e-06	0.0480183	-10519.6
rs78229408	5	80784766	-4.61862	4.90577e-06	0.0480183	-10517.8
rs543695	11	59845829	-4.61837	4.91164e-06	0.0480183	-686.517
rs75135281	7	156435043	-4.61781	4.92424e-06	0.0480183	-10516
rs75740589	1	117400691	-4.61724	4.9372e-06	0.0480183	-10514.7
rs115600982	2	72703941	-4.61724	4.9372e-06	0.0480183	-10514.7
rs115080214	2	240647606	-4.61724	4.9372e-06	0.0480183	-10514.7
rs74556234	3	42309705	-4.61724	4.9372e-06	0.0480183	-10514.7
rs117331810	3	43450738	-4.61724	4.9372e-06	0.0480183	-10514.7
rs75990347	3	45132921	-4.61724	4.9372e-06	0.0480183	-10514.7
rs9839996	3	50449824	-4.61724	4.9372e-06	0.0480183	-10514.7
rs76089552	3	51120113	-4.61724	4.9372e-06	0.0480183	-10514.7
rs117809963	4	148013753	-4.61724	4.9372e-06	0.0480183	-10514.7
rs79345033	5	80642294	-4.61724	4.9372e-06	0.0480183	-10514.7
rs201877628	6	10432625	-4.61724	4.9372e-06	0.0480183	-10514.7
rs10666077	7	115566358	-4.61724	4.9372e-06	0.0480183	-10514.7
rs76713772	7	117227792	-4.61724	4.9372e-06	0.0480183	-10514.7
rs114450321	10	13219166	-4.61724	4.9372e-06	0.0480183	-10514.7
rs116226558	12	126752770	-4.61724	4.9372e-06	0.0480183	-10514.7
rs76406842	13	37577342	-4.61724	4.9372e-06	0.0480183	-10514.7
rs9984933	21	16870927	-4.61724	4.9372e-06	0.0480183	-10514.7
rs9900782	17	55644195	-4.61661	4.95158e-06	0.0480183	-10513.4
rs76700790	4	148234615	-4.61572	4.97208e-06	0.0480183	-3983.05
rs75411903	3	46148115	-4.61491	4.99076e-06	0.0480183	-10509.7
rs1346159	8	53031607	4.60866	5.13677e-06	0.0492163	782.265
rs1378833	3	117620923	4.60515	5.22057e-06	0.0498108	1372.75
rs72918076	11	61473187	-4.60184	5.30085e-06	0.0503669	-2071
rs61880868	11	22219381	-4.59524	5.46443e-06	0.0517067	-2740.58
rs9950779	18	75385228	-4.59321	5.51583e-06	0.0519782	-704.79
rs4276313	4	62500022	-4.592	5.54672e-06	0.0520552	-1998.25
rs4450855	3	110711181	4.58942	5.61295e-06	0.0521393	1000.14
rs11191349	10	104364542	-4.58939	5.61362e-06	0.0521393	-3721.77
rs10870282	10	134079236	-4.5882	5.64438e-06	0.0521393	-682.386
rs8087192	18	67209141	4.58811	5.64676e-06	0.0521393	2309.93
rs4694219	4	70465979	4.58474	5.73495e-06	0.0526492	670.367
rs75457563	3	98169442	4.58424	5.74797e-06	0.0526492	2209.69
rs6797288	3	98171280	4.57236	6.07019e-06	0.0553791	2364.94
rs56864957	10	109401389	-4.56733	6.21153e-06	0.0564436	-6019.56
rs2895376	3	110682594	4.56447	6.29364e-06	0.0569638	992.311
rs192422946	2	214275248	-4.5634	6.32442e-06	0.0570169	-7359.07
rs3847797	12	94544545	-4.55663	6.52323e-06	0.0585787	-919.515
rs1188378	1	31086100	-4.55297	6.63342e-06	0.0591046	-7342.88
rs74671324	2	221073916	-4.55297	6.63342e-06	0.0591046	-7342.88
rs113059156	2	221068835	-4.55146	6.67914e-06	0.0592814	-7340.58
rs79249484	13	82400303	-4.54933	6.74453e-06	0.0596306	-2630.76
rs116614794	1	233022764	-4.54795	6.78705e-06	0.0597757	-7335.11
rs188241457	1	45285615	-4.54604	6.84651e-06	0.0600684	-4250.15
rs1415267	1	162011054	4.54406	6.90859e-06	0.0603817	1713.24
rs17081584	5	178090194	4.53778	7.10932e-06	0.0618998	1749.56
rs117419740	15	74837907	-4.53386	7.23734e-06	0.0627478	-3015.58
rs73845547	3	84740987	-4.53312	7.26152e-06	0.0627478	-4224.44
rs72924722	3	98298848	-4.52203	7.63713e-06	0.0657455	-2615.59
rs1226474	6	46974813	4.5169	7.81712e-06	0.0670429	1830.64
rs144003581	8	140490489	-4.51397	7.92146e-06	0.0676842	-4221.24
rs12454149	18	66667592	4.51255	7.97288e-06	0.0678703	1433.8
rs79582810	7	102722955	4.50795	8.14062e-06	0.0690416	1905.39
rs4891351	18	66664946	4.50376	8.29662e-06	0.070105	1393.27
rs9586939	13	106316978	4.50165	8.37635e-06	0.070223	1945.48
rs12133585	1	58269104	-4.50156	8.37957e-06	0.070223	-842.2
rs2832521	21	31373817	4.50095	8.40258e-06	0.070223	1713.85
rs2461130	7	45695331	4.49927	8.46696e-06	0.0705037	648.798
rs997210	16	63100443	4.49638	8.57839e-06	0.0711728	1491.18
rs9586950	13	106325458	4.49389	8.67538e-06	0.0716329	1942.17
rs200638911	7	77625984	-4.49335	8.69641e-06	0.0716329	-652.559
rs71469726	12	116020395	-4.49101	8.78893e-06	0.0721116	-1925.14
rs8094195	18	66137729	4.49029	8.81752e-06	0.0721116	2873.4
rs2104436	1	228633794	4.48837	8.89428e-06	0.0724806	1475.5
rs181075745	1	220301440	-4.48644	8.97182e-06	0.0728532	-5129.41
rs4653961	1	228634287	4.48234	9.13961e-06	0.0739534	1473.5
rs117540320	8	91953324	-4.47976	9.24639e-06	0.074318	-5908.58
rs2715136	7	50752106	4.47968	9.24957e-06	0.074318	2200.75
rs7955796	12	109312212	-4.47624	9.39387e-06	0.0751013	-920.64
rs56768945	14	34275535	-4.4758	9.41265e-06	0.0751013	-2132.13
rs2222890	2	227529244	4.47444	9.4704e-06	0.0752996	657.992
rs73646139	9	38043419	4.47343	9.51362e-06	0.0753815	1420.41
rs512467	18	75385147	-4.46991	9.66566e-06	0.0756891	-679.334
rs6091482	20	50847473	-4.46841	9.73097e-06	0.0756891	-1172.22
rs41268613	3	186301477	-4.46816	9.74176e-06	0.0756891	-1228.62
rs7909432	10	15805171	4.46815	9.74206e-06	0.0756891	764.727
rs17152756	11	58360700	-4.46808	9.74543e-06	0.0756891	-7211.25
rs71430769	14	93056637	-4.46796	9.75075e-06	0.0756891	-2171.97
rs17640879	10	57744340	-4.46682	9.80049e-06	0.0758182	-1730.15
rs77908059	7	7141001	-4.46413	9.91978e-06	0.0764826	-5104.87
rs7285426	22	48843528	-4.46334	9.95526e-06	0.0764986	-2266.11
rs3925724	1	150080265	4.45491	1.03391e-05	0.0790264	863.647
rs117504837	12	43139660	-4.4546	1.03535e-05	0.0790264	-2306.36
rs17137801	10	15803691	4.45312	1.04223e-05	0.0790264	761.828
rs75641201	10	15803840	4.45312	1.04223e-05	0.0790264	761.828
rs78206999	6	95155956	-4.4517	1.04888e-05	0.079104	-1368.65
rs7784337	7	102741093	4.45142	1.05022e-05	0.079104	2098.27
rs7623069	3	140303963	4.4507	1.05361e-05	0.079104	1426.51
rs6925446	6	958905	4.44877	1.06272e-05	0.0793746	840.461
rs6973787	7	102762941	4.44848	1.06415e-05	0.0793746	1976.8
rs114704308	5	37008951	-4.4454	1.07889e-05	0.0794907	-3406.44
rs6950177	7	102740683	4.44529	1.07945e-05	0.0794907	2095.43
rs7783856	7	102741034	4.44529	1.07945e-05	0.0794907	2095.43
rs4729872	7	102725941	4.44259	1.09257e-05	0.0794907	2094.26
rs4727559	7	102726056	4.4424	1.09348e-05	0.0794907	1974.1
rs11560367	7	102742144	4.4424	1.09348e-05	0.0794907	1974.1
rs3181009	7	102743893	4.4424	1.09348e-05	0.0794907	1974.1
rs1968199	7	102753771	4.4424	1.09348e-05	0.0794907	1974.1
rs113836319	7	102717295	4.44056	1.10255e-05	0.0796617	1973.36
rs10193618	2	163257586	4.44002	1.10521e-05	0.0796617	1660.73
rs117810468	10	102594586	-4.4398	1.10627e-05	0.0796617	-3850.15
rs163124	5	78283003	4.43681	1.12117e-05	0.0800301	654.487
rs7280822	21	43126027	4.4366	1.12222e-05	0.0800301	2953.33
rs1861725	7	102782446	4.43563	1.1271e-05	0.0800301	2134.01
rs75470639	16	86673956	-4.43534	1.12856e-05	0.0800301	-7160.36
rs73402541	15	41255492	4.43528	1.12886e-05	0.0800301	1694.64
rs826881	12	39079033	4.43454	1.13257e-05	0.0800457	1523.6
rs2286844	7	157348077	-4.43364	1.13714e-05	0.0801213	-7157.79
rs78810890	2	40560109	-4.4321	1.145e-05	0.0804273	-2250.85
rs7230112	18	73481577	4.42977	1.15699e-05	0.0810216	633.076
rs2715103	7	50772033	4.42776	1.16737e-05	0.0814991	1866.83
rs113479334	6	148853067	-4.42535	1.18001e-05	0.0821308	-1714.69
rs117552155	8	92644800	-4.4237	1.18873e-05	0.0824873	-3072.93
rs117640197	7	49306653	-4.42261	1.19454e-05	0.0825468	-3591.87
rs10983613	9	120065787	-4.42176	1.19905e-05	0.0825468	-645.109
rs79590456	14	43664562	-4.42112	1.20249e-05	0.0825468	-5834.13
rs2213215	3	60643045	-4.42083	1.20401e-05	0.0825468	-738.277
rs1404228	7	113050788	4.41745	1.22231e-05	0.0835516	1049.25
rs7961880	12	46491298	-4.41521	1.23457e-05	0.084138	-1804.51
rs534199	10	8269706	4.413	1.24672e-05	0.0847144	656.519
rs77017041	5	55407449	-4.41227	1.25078e-05	0.0847385	-5047.78
rs116690417	2	19950406	-4.41086	1.25865e-05	0.0850205	-2479.97
rs3750325	9	131482467	4.40908	1.26868e-05	0.085299	1303.09
rs13226727	7	90166905	4.4088	1.27023e-05	0.085299	633.994
rs12202402	6	143948148	4.40722	1.27923e-05	0.0856523	650.362
rs12368722	12	88978557	-4.40327	1.30183e-05	0.0868042	-1132.86
rs9995114	4	30443522	4.4029	1.30401e-05	0.0868042	1136.83
rs1887587	1	63201577	4.39848	1.32983e-05	0.0876213	1645.77
rs79110121	11	71867093	-4.39839	1.33036e-05	0.0876213	-7102.92
rs1530799	4	121844422	4.39826	1.33114e-05	0.0876213	801.394
rs2795467	1	232930057	4.39818	1.33159e-05	0.0876213	663.793
rs80031061	16	23963563	-4.39753	1.33545e-05	0.0876234	-3814.9
rs73647696	9	13656508	4.39575	1.34604e-05	0.088066	1685.32
rs116926747	4	173368760	-4.39174	1.37014e-05	0.089387	-7092.58
rs56159866	4	40337944	-4.39096	1.37493e-05	0.0894445	-742.184
rs118135617	11	125695574	-4.38616	1.40446e-05	0.091107	-3805.35
rs2816469	8	5854292	4.38079	1.43817e-05	0.0930303	1587.68
rs56161742	14	88114093	4.37994	1.44362e-05	0.0931199	1350.84
rs62524403	8	96298291	-4.37924	1.44806e-05	0.0931438	-1748.79
rs34704833	3	50539595	-4.37659	1.46513e-05	0.093802	-927.385
rs11063810	12	709445	-4.37638	1.46649e-05	0.093802	-1278.32
rs12140411	1	58272916	-4.37343	1.48573e-05	0.094328	-819.849
rs2573697	15	26488219	-4.37335	1.48626e-05	0.094328	-688.233
rs12572289	10	36068822	4.37323	1.48707e-05	0.094328	620.09
rs3744760	17	43195981	4.37241	1.49244e-05	0.0944073	694.159
rs12338824	9	38036741	4.3707	1.50376e-05	0.094745	1400.09
rs72636618	13	95088667	-4.36977	1.50993e-05	0.094745	-1875.09
rs145819967	4	84129014	-4.36973	1.51019e-05	0.094745	-5768.8
rs9954914	18	66138942	4.367	1.52846e-05	0.0956292	2519.65
rs1660822	11	71032039	4.36477	1.54362e-05	0.0963146	617.602
rs9601350	13	36371764	4.36277	1.55724e-05	0.0966986	2260.56
rs7954363	12	115280843	4.36257	1.55865e-05	0.0966986	1875.37
rs6072445	20	40238188	4.36202	1.56245e-05	0.0966986	698.515
rs6030011	20	40783392	4.35889	1.58408e-05	0.0977733	609.008
rs75829749	20	24753693	-4.35828	1.58836e-05	0.0977742	-7040.53
rs73032774	19	34578955	-4.35562	1.60705e-05	0.098659	-1806.55
rs6566356	18	66128255	4.35424	1.61687e-05	0.0987746	2439.95
rs11916678	3	115367134	4.35414	1.61756e-05	0.0987746	1854.2
rs6471558	8	96742830	-4.35303	1.62547e-05	0.0989822	-597.582
rs3733101	3	46009684	-4.35226	1.63101e-05	0.0989822	-4981.61
rs76778967	9	122018325	-4.35185	1.63392e-05	0.0989822	-7030.49
rs76640098	15	79568775	-4.35014	1.64628e-05	0.0994674	-1163.43
rs10973645	9	38030714	4.34791	1.66247e-05	0.100106	1416.14
rs12630234	3	115361737	4.34748	1.66559e-05	0.100106	1851.55
rs79710978	20	7732544	-4.34459	1.68688e-05	0.100885	-1038.32
rs10772014	12	33073803	4.34453	1.68735e-05	0.100885	2143.46
rs16933828	9	119453183	4.34239	1.70325e-05	0.10157	2142.45
rs75399114	20	62159084	-4.33995	1.72159e-05	0.102397	-2205.75
rs34155925	4	76788564	4.33907	1.72826e-05	0.102527	1750.32
rs115159596	5	1207694	-4.33724	1.74218e-05	0.103086	-3015.04
rs2814511	1	232923877	4.3328	1.77644e-05	0.104814	668.993
rs841190	16	4665287	4.33227	1.78053e-05	0.104814	1608.59
rs10504117	8	52297656	4.33098	1.79059e-05	0.105136	897.463
rs79819185	3	33640318	-4.3293	1.80388e-05	0.105597	-1477.72
rs9482535	6	124647986	4.32834	1.81148e-05	0.105597	1528.81
rs116308273	2	192761831	-4.32823	1.81229e-05	0.105597	-5715.99
rs17672659	1	240460509	-4.32728	1.81983e-05	0.105768	-1288.66
rs78602668	9	5016248	-4.32551	1.83405e-05	0.106324	-6989.51
rs12211319	6	143957889	4.32445	1.84257e-05	0.106548	643.271
rs3847800	12	94546413	-4.322	1.86239e-05	0.107423	-854.39
rs10785342	12	42895401	4.32129	1.8682e-05	0.107488	628.196
rs245583	5	133156721	-4.31818	1.89375e-05	0.108684	-718.867
rs6026492	20	57330569	4.31681	1.90509e-05	0.108818	873.263
rs9924845	16	10905034	4.31675	1.90559e-05	0.108818	1651.05
rs6531992	4	76789516	4.315	1.92025e-05	0.109031	1601.44
rs9998204	4	76790571	4.315	1.92025e-05	0.109031	1601.44
rs11984568	8	96736624	-4.3146	1.9236e-05	0.109031	-590.448
rs9323675	14	80134631	4.3129	1.9379e-05	0.10957	879.445
rs10846580	12	124415453	4.31175	1.94768e-05	0.109821	633.127
rs6431733	2	15872266	4.31125	1.95193e-05	0.109821	957.209
rs17029193	2	104440345	-4.3088	1.97284e-05	0.110726	-3139.11
rs17029153	2	104431785	-4.30725	1.98627e-05	0.111106	-3137.96
rs8050335	16	9229777	4.30689	1.98933e-05	0.111106	756.163
rs117059929	6	108392867	-4.30629	1.99459e-05	0.111129	-1720.82
rs1860520	7	38331271	4.30489	2.00673e-05	0.111264	1646.61
rs1860521	7	38331504	4.30489	2.00673e-05	0.111264	1646.61
rs16997431	22	23451236	4.2994	2.05532e-05	0.11332	1765.32
rs6846095	4	70439186	4.299	2.05886e-05	0.11332	638.786
rs1660855	11	71057411	4.29875	2.06111e-05	0.11332	608.593
rs117831913	13	83067450	-4.29811	2.0669e-05	0.11332	-2754.85
rs4685251	3	15562246	4.29793	2.06854e-05	0.11332	660.377
rs1568692	4	8390646	4.29678	2.07892e-05	0.113365	692.87
rs2252583	1	165534788	4.29674	2.07927e-05	0.113365	1884.71
rs1226478	6	46979403	4.29454	2.09926e-05	0.114183	1696.6
rs13232329	7	102781687	4.29393	2.10481e-05	0.114213	2112.82
rs4481275	4	190829838	4.29258	2.11725e-05	0.114444	1593.41
rs9879241	3	115367801	4.29238	2.11905e-05	0.114444	1858.29
rs8081099	17	58674306	4.28856	2.15446e-05	0.11598	1672.3
rs3753407	1	54745528	-4.28823	2.15762e-05	0.11598	-896.88
rs10843842	12	30972295	-4.28697	2.16944e-05	0.116342	-616.383
rs59357034	16	19128436	4.28504	2.18771e-05	0.116959	1722.04
rs16846646	2	163215423	4.28437	2.19403e-05	0.116959	1623.96
rs190633779	9	14649882	-4.2836	2.20138e-05	0.116959	-5659.12
rs115482729	9	14677340	-4.2836	2.20138e-05	0.116959	-5659.12
rs1454705	4	182082856	4.28285	2.20855e-05	0.117017	1341.19
rs6656675	1	215277616	4.28242	2.21268e-05	0.117017	1654.7
rs664034	11	59930966	4.28148	2.22174e-05	0.117225	631.511
rs16896806	8	123165047	4.27988	2.23716e-05	0.117768	1021.78
rs73008962	3	153257013	4.27907	2.24505e-05	0.117912	856.135
rs930552	17	77907696	4.27804	2.25513e-05	0.11817	627.622
rs12694705	2	227529923	-4.27696	2.26568e-05	0.118308	-635.268
rs416874	16	83758556	-4.27648	2.2704e-05	0.118308	-1082.57
rs2365754	18	67885439	4.27619	2.27327e-05	0.118308	632.94
rs117560028	15	39033127	-4.27445	2.29049e-05	0.118934	-5647.48
rs13242079	7	102742218	4.27361	2.29878e-05	0.119095	2058.93
rs112119900	1	24959844	-4.27228	2.31209e-05	0.119514	-1834.73
rs79915228	4	12499337	-4.27118	2.32307e-05	0.119811	-2847.13
rs10508494	10	15821778	4.26771	2.35826e-05	0.121352	705.713
rs11936107	4	34943510	4.26706	2.36492e-05	0.121422	2205.1
rs4789101	17	72815981	-4.26634	2.37229e-05	0.121528	-5637.1
rs11151480	18	66676872	4.26432	2.39307e-05	0.122195	1368.98
rs73733307	6	40640680	4.26369	2.39964e-05	0.122195	1980.5
rs10467287	13	107399912	4.26313	2.40539e-05	0.122195	1777.27
rs11253682	10	15941109	4.26301	2.40664e-05	0.122195	1100.4
rs35551560	3	195945185	-4.26155	2.42188e-05	0.122696	-777.554
rs115410854	2	183753066	-4.25945	2.44398e-05	0.123543	-5628.48
rs6742401	2	23050423	-4.25785	2.46087e-05	0.124122	-600.64
rs11632498	15	58532507	4.25701	2.46985e-05	0.124302	1359.67
rs75290788	2	184069269	-4.2559	2.48169e-05	0.124351	-5623.82
rs573277	1	215102445	4.25551	2.48593e-05	0.124351	901.438
rs7084514	10	116752306	4.25539	2.48713e-05	0.124351	906.535
rs78693506	8	32011534	-4.2531	2.51181e-05	0.12507	-6876.53
rs6072442	20	40230742	4.25305	2.51243e-05	0.12507	678.419
rs10519395	4	137604986	-4.25094	2.53541e-05	0.12594	-6873.17
rs60199544	6	148959660	4.24912	2.55537e-05	0.126455	2383.1
rs10994235	10	61934298	4.24898	2.55682e-05	0.126455	1903.18
rs4457997	16	25972091	-4.24779	2.57005e-05	0.126701	-1745.26
rs57474098	12	109302878	4.24753	2.57285e-05	0.126701	1003.9
rs3733632	4	104640935	4.24701	2.57863e-05	0.126713	775.936
rs79026883	7	119684439	-4.24649	2.58444e-05	0.126726	-6866.23
rs7656819	4	113570885	4.24521	2.59875e-05	0.127156	1923.83
rs6015357	20	57325103	4.24446	2.60709e-05	0.127292	816.176
rs58353061	4	72552499	4.24352	2.61769e-05	0.127537	1471.06
rs10266478	7	14250652	4.24168	2.63856e-05	0.127862	1646.01
rs6819816	4	40356780	-4.24155	2.63995e-05	0.127862	-722.807
rs1532761	15	97323639	-4.24145	2.64111e-05	0.127862	-606.373
rs4778893	15	81611253	4.23966	2.66154e-05	0.128313	787.229
rs3934269	13	37369136	4.23965	2.66163e-05	0.128313	751.71
rs4497784	18	71804046	4.23804	2.68013e-05	0.128734	1354.24
rs112611386	15	24578496	-4.23791	2.68161e-05	0.128734	-2207.19
rs117937485	7	140218902	-4.23595	2.7043e-05	0.129552	-2063.15
rs11118839	1	221897955	4.23499	2.7155e-05	0.129817	2533.38
rs7297923	12	107305573	4.23449	2.72133e-05	0.129825	946.878
rs17418475	1	100587146	-4.23282	2.74099e-05	0.130491	-1103.63
rs79444767	12	96391652	-4.22814	2.79663e-05	0.132173	-1293.38
rs9444627	6	89240568	4.22663	2.81478e-05	0.132173	2036.96
rs16854620	4	42628889	-4.22497	2.83491e-05	0.132173	-6832.59
rs200548026	11	31296243	-4.22497	2.83491e-05	0.132173	-6832.59
rs115864516	11	31306994	-4.22497	2.83491e-05	0.132173	-6832.59
rs115810392	11	116112974	-4.22497	2.83491e-05	0.132173	-6832.59
rs10281281	7	117204462	4.22494	2.83527e-05	0.132173	1995.19
rs11851496	14	88080181	4.22166	2.87539e-05	0.132173	1202.33
rs10506446	12	63062118	-4.22034	2.89172e-05	0.132173	-686.802
rs537701	18	66322154	4.22005	2.89529e-05	0.132173	1992.96
rs4980929	12	193818	4.21939	2.9035e-05	0.132173	596.55
rs1818837	3	152825584	4.21887	2.90997e-05	0.132173	788.822
rs559978	15	46944811	4.21856	2.91378e-05	0.132173	1953.89
rs7008954	8	25792753	4.21757	2.92618e-05	0.132173	825.191
rs13356921	5	178032845	4.21621	2.94329e-05	0.132173	2704.15
rs10931819	2	199475972	4.2152	2.95605e-05	0.132173	1006.81
rs7975954	12	107345750	4.2132	2.98147e-05	0.132173	1044.69
rs3803122	12	107354680	4.2132	2.98147e-05	0.132173	1044.69
rs1462795	3	110692754	4.21268	2.98811e-05	0.132173	916.154
rs511567	5	176221957	4.21228	2.99318e-05	0.132173	875.07
rs12622110	2	147391884	-4.20811	3.04713e-05	0.132173	-6806.25
rs7922014	10	23049139	4.20799	3.04857e-05	0.132173	607.949
rs2416740	9	122777336	-4.20476	3.09102e-05	0.132173	-760.838
rs10258417	7	144905970	-4.20471	3.09168e-05	0.132173	-1575.2
rs522854	1	165898768	4.2034	3.10905e-05	0.132173	1727.25
rs56024633	4	76782355	4.20309	3.11307e-05	0.132173	1910.99
rs3853752	5	133120623	-4.20264	3.11915e-05	0.132173	-660.834
rs6824352	4	75033628	4.20157	3.13341e-05	0.132173	978.428
rs59441877	8	125226584	4.20066	3.14552e-05	0.132173	1608.1
rs111769671	14	98002659	-4.19849	3.17482e-05	0.132173	-2300.4
rs116071473	1	170105916	-4.19811	3.17994e-05	0.132173	-3223.57
rs2039800	1	150095754	4.1978	3.18426e-05	0.132173	792.929
rs114560885	2	38220804	-4.19749	3.18842e-05	0.132173	-2364.14
rs2107388	7	26433544	4.19725	3.19173e-05	0.132173	1848.83
rs9972549	15	90628777	4.19674	3.19864e-05	0.132173	1265.1
rs2873324	5	133139439	-4.19437	3.23117e-05	0.132173	-713.901
rs6754869	2	101011618	4.19359	3.24193e-05	0.132173	1577.19
rs4487725	8	99368788	-4.19186	3.26586e-05	0.132173	-696.767
rs203812	1	167837285	4.19178	3.2669e-05	0.132173	1657.38
rs17713627	4	179395250	-4.19037	3.28667e-05	0.132173	-833.163
rs4842631	12	88926787	-4.18946	3.29944e-05	0.132173	-1045.45
rs118030632	2	38119415	-4.18941	3.30013e-05	0.132173	-6777.02
rs118187209	10	58597295	-4.1868	3.33702e-05	0.132173	-2685.92
rs112910815	1	59515968	-4.18516	3.36042e-05	0.132173	-3405.76
rs1940581	18	886250	4.18458	3.3686e-05	0.132173	815.679
rs56221730	14	78543948	4.1843	3.37261e-05	0.132173	618.673
rs987759	7	144965064	-4.18006	3.43399e-05	0.132173	-1603.09
rs61493433	15	91274478	4.18	3.43493e-05	0.132173	2231.79
rs1332247	9	123113475	4.17997	3.43527e-05	0.132173	1526.22
rs1365622	4	175486072	4.17992	3.43602e-05	0.132173	877.728
rs11253637	10	15810354	4.17973	3.43887e-05	0.132173	1166.73
rs28578652	15	58527765	4.17897	3.45001e-05	0.132173	1307.05
rs56728126	18	4874577	-4.17821	3.46118e-05	0.132173	-1761.21
rs77969070	8	95220158	4.17779	3.46732e-05	0.132173	2280.66
rs66994011	17	68835695	-4.17777	3.46767e-05	0.132173	-2027.78
rs181562702	18	52059065	-4.17668	3.48366e-05	0.132173	-4787.48
rs10818418	9	122780949	-4.17652	3.48599e-05	0.132173	-745.907
rs3826593	18	56204747	4.17603	3.49328e-05	0.132173	1012.13
rs61741171	2	74274329	-4.17576	3.49732e-05	0.132173	-1224.2
rs9817964	3	107623041	4.17493	3.50969e-05	0.132173	2220.59
rs2400682	14	99988790	4.17478	3.5119e-05	0.132173	1624.02
rs4905844	14	99991077	4.17478	3.5119e-05	0.132173	1624.02
rs4073315	4	140687323	4.17465	3.5138e-05	0.132173	2078.72
rs10274380	7	144950304	-4.17404	3.52301e-05	0.132173	-1563.74
rs73332323	17	58664175	4.17324	3.53487e-05	0.132173	1547.56
rs10137616	14	73131539	4.17284	3.54102e-05	0.132173	608.893
rs7813492	8	13019195	4.17271	3.54295e-05	0.132173	1662.06
rs3014253	1	227548499	-4.17242	3.54723e-05	0.132173	-698.143
rs9424482	1	232919919	4.17014	3.58182e-05	0.132173	703.502
rs2644469	1	232921039	4.17014	3.58182e-05	0.132173	703.502
rs12740839	1	156662931	4.1698	3.58698e-05	0.132173	1484.24
rs1863173	2	173642237	4.16979	3.58705e-05	0.132173	1269.33
rs76583500	2	81536057	-4.16952	3.59113e-05	0.132173	-2580.5
rs2493891	6	113848016	4.16868	3.60393e-05	0.132173	1683.92
rs1481432	6	113848999	4.16868	3.60393e-05	0.132173	1683.92
rs112998442	9	136105990	-4.1681	3.6129e-05	0.132173	-6743.72
rs9288290	2	199469358	4.16745	3.62277e-05	0.132173	1002.85
rs6709757	2	199474122	4.16745	3.62277e-05	0.132173	1002.85
rs17339927	12	88929348	-4.16676	3.63352e-05	0.132173	-1028.04
rs6908491	6	25220961	4.16673	3.63384e-05	0.132173	602.472
rs200336591	4	104532813	-4.1647	3.66537e-05	0.132173	-6738.38
rs6086524	20	8572676	-4.16435	3.67067e-05	0.132173	-594.849
rs74821022	2	221136665	-4.16422	3.67275e-05	0.132173	-6737.66
rs10816523	9	110274062	4.16363	3.68201e-05	0.132173	657.819
rs163132	5	78285921	4.16359	3.68252e-05	0.132173	658.012
rs6072392	20	40134722	4.16212	3.70557e-05	0.132173	670.7
rs4248	18	4026708	4.16044	3.732e-05	0.132173	610.406
rs12091928	1	5721189	4.15983	3.74176e-05	0.132173	1320.91
rs118103740	15	70405585	-4.15764	3.77657e-05	0.132173	-3383.84
rs10743578	12	26454640	4.15698	3.78705e-05	0.132173	1857.16
rs4963978	12	26461269	4.15698	3.78705e-05	0.132173	1857.16
rs73499411	16	10923304	4.15694	3.78779e-05	0.132173	1795.45
rs1992140	6	74541364	-4.1566	3.79323e-05	0.132173	-894.009
rs9452727	6	95158884	-4.15658	3.7935e-05	0.132173	-821.243
rs10506955	12	88929026	-4.15595	3.80358e-05	0.132173	-1025.24
rs10506956	12	88932035	-4.15595	3.80358e-05	0.132173	-1025.24
rs3782174	12	88938877	-4.15595	3.80358e-05	0.132173	-1025.24
rs74056969	1	20021608	4.15506	3.81793e-05	0.132173	2210.37
rs1609672	18	938198	4.15471	3.82355e-05	0.132173	1468.17
rs9525915	13	44690110	4.15333	3.84593e-05	0.132173	591.218
rs117822124	13	82828385	-4.15218	3.86466e-05	0.132173	-1683.66
rs2846592	18	883067	4.1518	3.87098e-05	0.132173	808.035
rs11104940	12	88932724	-4.15036	3.8946e-05	0.132173	-1024.36
rs3756298	5	54281715	4.14894	3.91797e-05	0.132173	1635.61
rs11104939	12	88932364	-4.1485	3.92533e-05	0.132173	-1023.68
rs1002408	1	159090256	4.14708	3.94895e-05	0.132173	2198.76
rs13405125	2	15479175	4.14689	3.95211e-05	0.132173	1921.85
rs17139922	7	117112090	4.14677	3.95409e-05	0.132173	2145.12
rs4907603	13	113936780	4.14597	3.96735e-05	0.132173	1540.81
rs12053312	2	236243421	-4.14588	3.96895e-05	0.132173	-612.411
rs1124684	12	76574521	4.14548	3.97561e-05	0.132173	726.846
rs1554277	12	76574560	4.14548	3.97561e-05	0.132173	726.846
rs60133133	7	154444229	-4.14536	3.97773e-05	0.132173	-3184.34
rs769269	2	230375030	4.14529	3.97878e-05	0.132173	883.012
rs7481521	11	1027811	4.14528	3.979e-05	0.132173	582.11
rs2414046	15	50707069	4.1446	3.99042e-05	0.132173	1851.81
rs274542	16	77422596	-4.14288	4.01942e-05	0.132173	-596.358
rs8015320	14	88104313	4.14224	4.03034e-05	0.132173	1421.7
rs74031881	16	85639407	4.14198	4.03473e-05	0.132173	1678.46
rs78916685	14	30366975	-4.14193	4.03564e-05	0.132173	-1831.92
rs60603514	3	95986591	4.14185	4.03701e-05	0.132173	733.898
rs226124	11	110710408	4.14116	4.04883e-05	0.132173	847.365
rs12409898	1	232941153	4.14082	4.05451e-05	0.132173	592.89
rs4842632	12	88931532	-4.13973	4.07317e-05	0.132173	-1022.05
rs117275934	10	7065129	-4.13871	4.09087e-05	0.132173	-3019.27
rs6052000	20	416956	4.13813	4.10072e-05	0.132173	1190.42
rs16853251	1	165901352	4.1379	4.10478e-05	0.132173	1726.8
rs13151969	4	25455039	4.13755	4.11089e-05	0.132173	1131.24
rs6118457	20	9033917	4.13693	4.12161e-05	0.132173	1250.74
rs8022984	14	99987762	4.13657	4.12791e-05	0.132173	1706.22
rs79709341	7	48766435	-4.13492	4.15661e-05	0.132173	-3365.91
rs13389964	2	199472919	4.13475	4.1597e-05	0.132173	991.703
rs9511754	13	25897730	4.13439	4.16587e-05	0.132173	1880.84
rs1047912	12	51138862	-4.13406	4.17175e-05	0.132173	-648.543
rs13409680	2	136364916	4.13388	4.17492e-05	0.132173	2465.69
rs34776510	2	74202895	4.13298	4.19066e-05	0.132173	689.736
rs2074344	5	136961400	-4.1323	4.20268e-05	0.132173	-1002.97
rs79368155	9	18097804	-4.13225	4.20364e-05	0.132173	-1352.9
rs10858757	12	88932804	-4.13215	4.20538e-05	0.132173	-1020.01
rs6026491	20	57330520	4.13212	4.20594e-05	0.132173	946.438
rs75253789	3	188822647	-4.12982	4.24676e-05	0.132173	-6683.8
rs10817802	9	118362166	4.12931	4.25599e-05	0.132173	637.993
rs2027349	1	150039678	4.12929	4.25629e-05	0.132173	794.413
rs77367206	7	120492506	-4.12809	4.27785e-05	0.132173	-5460.48
rs115726974	7	121015887	-4.12809	4.27785e-05	0.132173	-5460.48
rs12264666	10	23937404	4.12782	4.28267e-05	0.132173	1660.96
rs6974476	7	148338456	4.12781	4.28282e-05	0.132173	1877.88
rs76956720	13	54614046	4.12716	4.2946e-05	0.132173	2325.99
rs7287303	22	48714112	4.12645	4.30745e-05	0.132173	859.627
rs3168760	13	113978690	4.12492	4.33527e-05	0.132173	1446.14
rs9376214	6	136924225	-4.12481	4.33725e-05	0.132173	-6675.95
rs9402834	6	136938511	-4.12481	4.33725e-05	0.132173	-6675.95
rs2814501	1	232911400	4.1246	4.34105e-05	0.132173	634.04
rs78124412	11	126056455	-4.12454	4.34217e-05	0.132173	-6675.58
rs909883	20	40076397	4.12405	4.35111e-05	0.132173	658.885
rs12367753	12	102053755	-4.12284	4.37337e-05	0.132173	-668.201
rs9389412	6	136934321	-4.12269	4.37607e-05	0.132173	-6672.66
rs2974231	19	48170757	-4.12242	4.38102e-05	0.132173	-562.092
rs12375843	9	137359499	-4.12234	4.38255e-05	0.132173	-1689.67
rs6934484	6	134709696	4.12115	4.40444e-05	0.132173	1874.95
rs6053807	20	648431	4.12084	4.41015e-05	0.132173	1414.3
rs3924358	12	118526526	-4.11983	4.42902e-05	0.132173	-817.567
rs113437363	10	131066303	4.11971	4.43112e-05	0.132173	2250
rs75369197	4	8694581	-4.11971	4.43116e-05	0.132173	-3581.92
rs17290977	8	53068920	4.11742	4.47406e-05	0.132173	742.231
rs3900906	17	57969625	-4.11659	4.48965e-05	0.132173	-5445.76
rs116804470	2	72112443	-4.11461	4.52695e-05	0.132173	-1194.42
rs12367952	12	89017149	-4.11406	4.53752e-05	0.132173	-1015.24
rs77294322	7	16705263	-4.1136	4.54624e-05	0.132173	-4717.53
rs2900264	12	12465936	4.11358	4.54666e-05	0.132173	1596.07
rs1276584	6	112810278	4.11351	4.54799e-05	0.132173	614.485
rs10492214	12	107294758	4.11333	4.55134e-05	0.132173	942.181
rs6850430	4	170658028	4.11327	4.55246e-05	0.132173	1572.41
rs12074934	1	159308071	4.11065	4.60278e-05	0.132173	1476.49
rs7552141	1	159311859	4.11065	4.60278e-05	0.132173	1476.49
rs1845789	1	232944569	4.11002	4.61506e-05	0.132173	606.149
rs28673409	17	60985254	4.10878	4.63905e-05	0.132173	2186.55
rs12979017	19	562237	4.10867	4.64119e-05	0.132173	640.844
rs78359478	14	55951222	-4.10811	4.65202e-05	0.132173	-4218.22
rs7313694	12	191450	4.10796	4.65501e-05	0.132173	575.667
rs1339495	1	150001233	4.10762	4.66163e-05	0.132173	782.694
rs652303	11	59970047	4.10619	4.68965e-05	0.132173	610.65
rs10197407	2	15683535	4.10591	4.69505e-05	0.132173	1903.42
rs1416391	6	132797275	4.10546	4.70385e-05	0.132173	722.478
rs7840680	8	126790288	4.10525	4.70807e-05	0.132173	1980.38
rs4712901	6	25229450	-4.10453	4.72221e-05	0.132173	-619.276
rs612536	13	29039031	4.10399	4.73293e-05	0.132173	2739.34
rs73679687	7	14250721	4.10394	4.73407e-05	0.132173	1099.58
rs7216300	17	58669041	4.10392	4.73427e-05	0.132173	1504.29
rs61635288	7	50782059	4.10366	4.73949e-05	0.132173	2296.56
rs300790	2	84392	4.10331	4.74645e-05	0.132173	1263.57
rs114622774	4	23500046	-4.10317	4.74916e-05	0.132173	-3340.9
rs692703	15	41408736	4.1025	4.76257e-05	0.132173	1639.92
rs73425434	7	94214070	4.10083	4.79602e-05	0.132173	2129.33
rs17166376	7	94231649	4.10083	4.79602e-05	0.132173	2129.33
rs9898329	17	58671550	4.10072	4.7981e-05	0.132173	1503.07
rs10748438	12	46512078	-4.09933	4.82607e-05	0.132173	-1656.15
rs1056389	2	26502875	-4.0991	4.83079e-05	0.132173	-810.063
rs62522656	8	96258178	-4.09852	4.84243e-05	0.132173	-1598.84
rs76830781	15	52061733	-4.09841	4.84469e-05	0.132173	-1493.01
rs28617598	4	159867374	4.09829	4.8471e-05	0.132173	2735.66
rs73444593	22	46336203	4.09667	4.88019e-05	0.132173	1114.73
rs1543517	13	113940961	4.09628	4.88796e-05	0.132173	1451.75
rs4907604	13	113942301	4.09628	4.88796e-05	0.132173	1451.75
rs12192907	6	74572848	-4.0959	4.89592e-05	0.132173	-852.512
rs12146799	12	88962681	-4.09554	4.90316e-05	0.132173	-1026.15
rs4903041	14	73123271	4.09391	4.93677e-05	0.132173	610.64
rs9426666	1	21556887	4.0925	4.96574e-05	0.132173	1735.12
rs55858426	2	215437771	-4.09244	4.96701e-05	0.132173	-1955.53
rs7566589	2	155296369	-4.0921	4.9742e-05	0.132173	-584.297
rs75319806	5	100986868	4.08999	5.01821e-05	0.132173	1278.56
rs7857540	9	38071317	4.08942	5.03009e-05	0.132173	1297.71
rs6870938	5	116306630	4.08787	5.06266e-05	0.132173	1634.26
rs2971633	2	220886438	-4.08688	5.08367e-05	0.132173	-6616.53
rs741864	21	41207795	4.08686	5.08399e-05	0.132173	911.511
rs111596850	17	62957217	4.08659	5.08977e-05	0.132173	2623.72
rs6879256	5	25008708	4.08649	5.09183e-05	0.132173	1896.26
rs1491170	3	56627598	4.08618	5.09843e-05	0.132173	2623.46
rs79259587	11	5755236	-4.08571	5.10843e-05	0.132173	-2028.07
rs2283312	12	2584491	-4.08548	5.11333e-05	0.132173	-611.966
rs200644339	8	121776077	4.08507	5.12207e-05	0.132173	1585.37
rs6990018	8	51970609	4.08497	5.12438e-05	0.132173	901.331
rs710068	14	62045972	4.08359	5.15377e-05	0.132173	1800.39
rs7810531	7	125172411	4.08358	5.15399e-05	0.132173	770.017
rs6850591	4	140949552	-4.08355	5.15482e-05	0.132173	-598.107
rs12193834	6	121055635	-4.08319	5.1625e-05	0.132173	-595.316
rs202196804	6	121058912	-4.08319	5.1625e-05	0.132173	-595.316
rs1202842	1	58368204	-4.08302	5.16606e-05	0.132173	-708.896
rs75590259	3	78238940	-4.08298	5.16699e-05	0.132173	-2528.67
rs984333	11	25866389	4.08295	5.16771e-05	0.132173	1943.46
rs60376655	9	110235478	4.08262	5.17472e-05	0.132173	1870.88
rs57945082	10	131498305	4.08253	5.17679e-05	0.132173	1389.03
rs1317476	4	79144256	4.08224	5.18294e-05	0.132173	1819.37
rs8097911	18	65587954	4.08135	5.20214e-05	0.132173	2024.99
rs12956920	18	65590648	4.08135	5.20214e-05	0.132173	2024.99
rs59144370	7	43609938	4.08092	5.21159e-05	0.132173	2112.04
rs28681688	2	227528751	4.08009	5.22955e-05	0.132173	593.541
rs73574341	19	48050659	4.07967	5.2387e-05	0.132173	1270.71
rs7573726	2	161489793	4.07921	5.24876e-05	0.132173	1578.69
rs10193922	2	161492007	4.07921	5.24876e-05	0.132173	1578.69
rs7309665	12	75458437	4.07912	5.25074e-05	0.132173	2221.05
rs73357084	12	75461258	4.07912	5.25074e-05	0.132173	2221.05
rs6753715	2	17530568	4.07872	5.25956e-05	0.132173	1928.37
rs73919057	2	17545949	4.07872	5.25956e-05	0.132173	1928.37
rs4368256	18	65608996	4.07733	5.29e-05	0.132173	2023.21
rs116992162	9	19775635	-4.07731	5.29054e-05	0.132173	-2068.56
rs6072436	20	40214881	4.07619	5.31516e-05	0.132173	646.491
rs9861022	3	117633757	4.07609	5.31738e-05	0.132173	1340.8
rs3887942	20	23977072	4.07588	5.32192e-05	0.132173	749.544
rs181671504	8	77303300	-4.07558	5.3287e-05	0.132173	-6598.82
rs117367049	16	23830737	-4.0755	5.33033e-05	0.132173	-3319.09
rs13375845	1	220828454	4.07543	5.33196e-05	0.132173	1425.78
rs6434694	2	195403446	4.07512	5.33877e-05	0.132173	2523.96
rs7234669	18	65607426	4.07468	5.34873e-05	0.132173	2021.93
rs12262809	10	15835277	4.07458	5.35094e-05	0.132173	677.835
rs1525579	2	141816621	4.07401	5.36355e-05	0.132173	2973.64
rs77782542	5	124021896	-4.07368	5.37098e-05	0.132173	-783.167
rs4692457	4	30439878	4.07346	5.3759e-05	0.132173	872.223
rs115213494	3	78218940	-4.07288	5.38873e-05	0.132173	-2522.69
rs7845853	8	53062861	4.07278	5.39118e-05	0.132173	681.799
rs11104967	12	89008875	-4.07189	5.41105e-05	0.132173	-1008.77
rs12370494	12	88948703	-4.07027	5.44762e-05	0.132173	-1019.59
rs79775148	5	124021988	-4.07021	5.44902e-05	0.132173	-782.229
rs73686120	7	28269430	4.07008	5.45197e-05	0.132173	2223.75
rs984685	6	31669457	-4.06996	5.45459e-05	0.132173	-1452.52
rs61749230	10	72468473	-4.06984	5.45739e-05	0.132173	-3539.94
rs9924331	16	76979901	4.06971	5.46021e-05	0.132173	2285.74
rs6931103	6	112668922	4.0697	5.46045e-05	0.132173	677.324
rs35615427	6	112669736	4.0697	5.46045e-05	0.132173	677.324
rs2814755	1	159165610	4.0694	5.46725e-05	0.132173	1893.18
rs2746044	1	159167574	4.0694	5.46725e-05	0.132173	1893.18
rs4857185	3	95912089	4.06882	5.48052e-05	0.132173	1057.11
rs188702205	8	135621261	-4.06809	5.49714e-05	0.132173	-3126.88
rs17423182	12	88852024	-4.06804	5.49828e-05	0.132173	-1011.74
rs7111632	11	122608950	4.06795	5.50028e-05	0.132173	1851.52
rs7126083	11	122609165	4.06795	5.50028e-05	0.132173	1851.52
rs149703023	9	97833296	-4.06705	5.52095e-05	0.132173	-6585.45
rs12524707	6	143953672	4.0659	5.54747e-05	0.132173	594.59
rs930450	11	71063918	4.06528	5.56178e-05	0.132173	581.322
rs10181045	2	237885618	4.06508	5.56628e-05	0.132173	1672.24
rs28417326	19	34580178	-4.065	5.56818e-05	0.132173	-1642.72
rs76211382	9	137379561	-4.06494	5.5695e-05	0.132173	-1665.67
rs716937	3	117635027	4.06488	5.5709e-05	0.132173	1337.1
rs7158025	14	70572501	-4.06485	5.57169e-05	0.132173	-581.801
rs1105209	1	150152860	4.06466	5.57597e-05	0.132173	789.523
rs7875920	9	125973664	4.06442	5.58167e-05	0.132173	2434.64
rs10432510	2	192386863	4.0641	5.58893e-05	0.132173	2507.94
rs12243277	10	29421591	4.06396	5.59235e-05	0.132173	1543.12
rs1560869	2	26417095	-4.06393	5.59289e-05	0.132173	-742.982
rs72809668	2	26467653	-4.06393	5.59289e-05	0.132173	-742.982
rs116490458	3	167746423	-4.06363	5.5999e-05	0.132173	-2831.05
rs600550	11	59997666	4.06356	5.60153e-05	0.132173	602.877
rs6471243	8	91656967	4.06234	5.62988e-05	0.132173	598.106
rs7461819	8	145276565	4.06211	5.63529e-05	0.132173	1501.11
rs1568216	2	192378238	4.06166	5.64601e-05	0.132173	2423.93
rs9923791	16	8197462	-4.06158	5.64779e-05	0.132173	-555.841
rs9863	12	124421453	4.06152	5.64926e-05	0.132173	608.519
rs3134212	8	96563049	4.06135	5.65308e-05	0.132173	563.557
rs454423	5	18304237	4.06117	5.65745e-05	0.132173	2515.94
rs7082569	10	131068187	4.061	5.66147e-05	0.132173	2348.92
rs200046083	17	862746	4.05968	5.69254e-05	0.132173	1556.17
rs1877648	3	18585365	4.0594	5.6991e-05	0.132173	1016.38
rs7160830	14	73139738	4.05923	5.70304e-05	0.132173	602.753
rs3776299	5	142507651	-4.05919	5.70392e-05	0.132173	-584.859
rs117058901	17	61150542	-4.05884	5.71238e-05	0.132173	-1971.97
rs118071316	19	35114348	-4.0585	5.72041e-05	0.132173	-4168.98
rs79064661	10	7132794	-4.05848	5.72079e-05	0.132173	-2709.92
rs4787150	16	8208094	-4.05812	5.72945e-05	0.132173	-560.338
rs1462103	16	8197966	4.05719	5.75158e-05	0.132173	564.729
rs1586887	4	188963197	-4.05672	5.76282e-05	0.132173	-968.717
rs76718572	17	72791089	-4.0566	5.76568e-05	0.132173	-5369.05
rs11153361	6	112671611	4.05653	5.76738e-05	0.132173	675.817
rs2691406	4	58170344	4.05567	5.78783e-05	0.132173	1219.12
rs79986735	14	46993987	4.05466	5.81204e-05	0.132173	1886.54
rs10023482	4	1532036	4.05381	5.83275e-05	0.132173	1687.99
rs1451379	7	25957023	4.05362	5.83713e-05	0.132173	1241.41
rs16996559	20	50851923	-4.05237	5.86756e-05	0.132173	-1086.84
rs7838823	8	53103663	4.05145	5.8899e-05	0.132173	948.061
rs12118787	1	181252228	-4.0512	5.89611e-05	0.132173	-1448.78
rs10218470	1	240851949	4.05107	5.89915e-05	0.132173	1598.25
rs67224064	1	197181860	-4.05088	5.90389e-05	0.132173	-661.752
rs17055038	6	120965606	-4.05044	5.91447e-05	0.132173	-588.932
rs13191545	6	120965760	-4.05044	5.91447e-05	0.132173	-588.932
rs8096413	18	70478111	4.04986	5.92883e-05	0.132173	1884.37
rs3802663	10	88445887	4.04975	5.93162e-05	0.132173	637.276
rs7550232	1	218518515	4.04915	5.94619e-05	0.132173	1105.26
rs9318763	13	81909507	4.04904	5.94898e-05	0.132173	1324.34
rs72729313	1	181305291	-4.04901	5.9497e-05	0.132173	-1636.46
rs692403	5	176235075	4.04901	5.94978e-05	0.132173	852.954
rs10093611	8	52331018	4.04842	5.96417e-05	0.132173	931.221
rs2195367	5	113012575	4.04807	5.97286e-05	0.132173	779.455
rs7963244	12	6057076	-4.04792	5.97658e-05	0.132173	-1272.48
rs10152574	15	50660128	4.04681	6.00409e-05	0.132173	1953.18
rs2512530	11	77919551	4.04566	6.03283e-05	0.132173	615.416
rs1530641	3	186235907	4.04557	6.0349e-05	0.132173	632.612
rs12371735	12	88989961	-4.04549	6.03702e-05	0.132173	-1009.8
rs11846903	14	50393050	4.04537	6.03988e-05	0.132173	1952.41
rs986733	20	57322503	4.04525	6.04296e-05	0.132173	789.86
rs7723522	5	100962433	4.045	6.04913e-05	0.132173	1187.32
rs10942222	5	26970581	-4.04466	6.05771e-05	0.132173	-583.303
rs12075715	1	24555395	4.0446	6.0593e-05	0.132173	1635.39
rs7205288	16	78938106	4.04418	6.06984e-05	0.132173	1022.13
rs9636423	2	30686039	4.04397	6.0749e-05	0.132173	648.285
rs8176781	1	32799203	-4.04361	6.08395e-05	0.132173	-1888.35
rs62254775	3	95956070	4.04256	6.1104e-05	0.132173	675.123
rs2687117	7	99365451	4.04249	6.11214e-05	0.132173	2145.07
rs4922816	11	29013897	4.04249	6.11235e-05	0.132173	1688.24
rs74701741	5	142885456	-4.0414	6.13993e-05	0.132173	-2950.53
rs7157567	14	105522201	4.04106	6.14841e-05	0.132173	614.577
rs56274855	6	121401118	-4.04084	6.15397e-05	0.132173	-1680.03
rs10039533	5	24947885	4.03917	6.19666e-05	0.132173	2410.88
rs7341836	9	116503850	4.03908	6.19887e-05	0.132173	772.105
rs11915264	3	1915726	4.03704	6.25127e-05	0.132173	1642.65
rs115185653	20	38022376	-4.03658	6.26338e-05	0.132173	-4147.16
rs12352417	9	18393763	-4.03646	6.26633e-05	0.132173	-787.938
rs12993761	2	13689748	4.03612	6.27527e-05	0.132173	732.751
rs6937162	6	95125031	-4.03588	6.28141e-05	0.132173	-799.44
rs1956244	14	29615950	4.03499	6.30446e-05	0.132173	998.544
rs118184984	15	75287163	-4.03366	6.33911e-05	0.132173	-4628.74
rs1372631	18	4026587	4.03339	6.34636e-05	0.132173	609.951
rs4787142	16	8206172	-4.03293	6.35829e-05	0.132173	-555.997
rs4673148	2	226679227	4.03277	6.36261e-05	0.132173	1715.88
rs1525645	7	45598469	4.03228	6.37547e-05	0.132173	702.086
rs2678944	1	2006941	4.03172	6.39003e-05	0.132173	1994.23
rs60456077	3	95953659	4.03156	6.3942e-05	0.132173	671.119
rs737401	14	34570026	4.03138	6.39899e-05	0.132173	646.909
rs7977573	12	78168621	4.03085	6.41308e-05	0.132173	2589.05
rs10282272	7	8508026	4.03025	6.42896e-05	0.132173	1237.12
rs201827617	5	113942108	4.03007	6.43379e-05	0.132173	1678.37
rs74622435	1	150159380	4.02872	6.46957e-05	0.132173	770.95
rs115860008	5	37586778	-4.02826	6.48191e-05	0.132173	-2495.84
rs10053442	5	132476756	4.02787	6.49221e-05	0.132173	714.521
rs6575809	14	20893219	4.02747	6.50288e-05	0.132173	591.158
rs2234548	21	40568528	-4.02729	6.50774e-05	0.132173	-5331.34
rs1202829	1	58355969	-4.02728	6.5081e-05	0.132173	-704.359
rs11104948	12	88943793	-4.02716	6.51139e-05	0.132173	-1013.38
rs73854844	3	98153254	4.02709	6.51326e-05	0.132173	2329.86
rs6022860	20	52554358	4.02699	6.5159e-05	0.132173	959.287
rs10916318	1	228654823	4.02656	6.52753e-05	0.132173	1746.82
rs60905948	5	142459812	4.02652	6.52856e-05	0.132173	596.72
rs2239167	12	7038767	-4.02568	6.55098e-05	0.132173	-1055.53
rs1453621	3	95861229	4.02543	6.55788e-05	0.132173	730.59
rs72828997	2	122150932	-4.02541	6.55836e-05	0.132173	-3279.57
rs1368810	15	39275255	4.02507	6.56767e-05	0.132173	1759.15
rs72802159	10	23497743	-4.0243	6.58848e-05	0.132173	-752.817
rs12229091	12	701380	-4.02426	6.58942e-05	0.132173	-1150.58
rs76037790	12	706933	-4.02426	6.58942e-05	0.132173	-1150.58
rs112004082	10	131069988	4.02421	6.59088e-05	0.132173	1990.52
rs78388015	5	19399626	-4.02401	6.59638e-05	0.132173	-1112.72
rs10037650	5	24941722	4.02388	6.59971e-05	0.132173	2575.13
rs10237618	7	57325238	4.02386	6.60049e-05	0.132173	2493.19
rs3806515	2	26466975	-4.0237	6.60477e-05	0.132173	-764.819
rs707073	2	155303655	-4.02331	6.61536e-05	0.132173	-576.506
rs1163447	3	109056751	4.02318	6.61898e-05	0.132173	858.781
rs17340767	12	88989749	-4.02273	6.63123e-05	0.132173	-1004.51
rs79881220	5	174482972	4.02268	6.6326e-05	0.132173	2937.28
rs74911845	5	75429210	4.0224	6.64023e-05	0.132173	1542.14
rs200295366	6	121023642	-4.0224	6.64024e-05	0.132173	-588.704
rs74891347	12	9202577	-4.02212	6.64787e-05	0.132173	-1526.22
rs917139	7	144928577	-4.02164	6.66102e-05	0.132173	-1459.4
rs2816473	8	5856288	4.02147	6.66549e-05	0.132173	1674.9
rs1792218	11	71062667	4.02095	6.68e-05	0.132173	573.185
rs75339069	20	36038416	-4.0208	6.68404e-05	0.132173	-3091.66
rs594092	2	31454254	-4.01989	6.70914e-05	0.132173	-845.182
rs4149509	2	101023699	4.01957	6.71794e-05	0.132173	1531.96
rs9601936	13	83220522	4.01924	6.72713e-05	0.132173	2133.11
rs2278153	8	53071326	4.01898	6.73432e-05	0.132173	746.868
rs427755	5	84629509	4.01871	6.74174e-05	0.132173	595.492
rs4246065	6	3873524	4.01764	6.77155e-05	0.132173	735.411
rs6596059	5	100971002	4.01751	6.77494e-05	0.132173	1179.5
rs7597924	2	226356518	4.01746	6.77655e-05	0.132173	792.102
rs354545	6	111531412	4.01732	6.7802e-05	0.132173	561.043
rs3811138	9	137968826	4.01713	6.78573e-05	0.132173	2799.66
rs6973702	7	102763171	4.01693	6.79116e-05	0.132173	2398.01
rs7098945	10	110837359	4.01631	6.80843e-05	0.132173	760.588
rs7738931	6	88849725	4.01616	6.81269e-05	0.132173	2570.34
rs323700	5	2564243	4.01613	6.81347e-05	0.132173	696.084
rs115230201	2	33392620	-4.01339	6.89072e-05	0.132173	-4124.04
rs4558603	2	104757743	4.01294	6.90359e-05	0.132173	790.257
rs9326028	1	54750625	-4.01225	6.92314e-05	0.132173	-835.9
rs9950328	18	71731600	4.01177	6.9368e-05	0.132173	1332.84
rs73302247	7	3737407	4.01103	6.95787e-05	0.132173	993.427
rs7032186	9	71872188	4.01069	6.96743e-05	0.132173	2576.5
rs3748936	2	101009238	4.00975	6.99455e-05	0.132173	1587.75
rs75179161	8	1536105	4.00969	6.99605e-05	0.132173	2928.1
rs75375819	8	1539227	4.00969	6.99605e-05	0.132173	2928.1
rs9805362	13	110908284	4.00848	7.03089e-05	0.132173	1745.76
rs75682095	16	12290214	-4.0082	7.03921e-05	0.132173	-2574.95
rs6501522	17	70125690	4.00705	7.07222e-05	0.132173	1428.22
rs2319651	1	180171666	4.00638	7.09175e-05	0.132173	644.771
rs56239634	2	8650907	-4.00566	7.11283e-05	0.132173	-563.449
rs2914015	19	48035817	4.00519	7.1266e-05	0.132173	1323.48
rs11104896	12	88865241	-4.00501	7.13173e-05	0.132173	-1003.96
rs1989257	4	190804571	4.00458	7.14424e-05	0.132173	1615.38
rs841184	16	4660342	4.0044	7.1496e-05	0.132173	1417.71
rs7610760	3	110886586	4.00421	7.15525e-05	0.132173	872.805
rs878655	7	25955056	4.00413	7.1576e-05	0.132173	1225.62
rs1663194	17	77911605	4.00401	7.16105e-05	0.132173	721.924
rs79746274	1	59585169	-4.00391	7.16388e-05	0.132173	-6486.38
rs6755285	2	101008233	4.00363	7.17218e-05	0.132173	1585.33
rs1057056	2	101009082	4.00363	7.17218e-05	0.132173	1585.33
rs6725672	2	101020624	4.00363	7.17218e-05	0.132173	1585.33
rs11837622	12	2455926	4.00288	7.19416e-05	0.132173	1725.65
rs112924443	2	210044570	-4.00286	7.19482e-05	0.132173	-6484.73
rs1022092	6	111427286	4.00262	7.20203e-05	0.132173	553.566
rs2700744	8	5871385	4.00228	7.21193e-05	0.132173	1817.17
rs3990116	8	5871397	4.00228	7.21193e-05	0.132173	1817.17
rs10736693	11	59065644	4.00228	7.21208e-05	0.132173	2480.24
rs16944229	17	11007679	4.0022	7.21427e-05	0.132173	2241.55
rs3929766	17	50467639	4.0022	7.2145e-05	0.132173	1743.02
rs80179025	2	118575521	-4.00204	7.21915e-05	0.132173	-4593.57
rs80263192	2	150386231	-4.00082	7.25534e-05	0.132173	-4111.48
rs6478601	9	126017354	4.00003	7.27884e-05	0.132173	1898.41
rs11265148	1	159195414	3.99927	7.30134e-05	0.132173	1753.02
rs11265153	1	159206357	3.99927	7.30134e-05	0.132173	1753.02
rs1078712	13	113946483	3.99923	7.3026e-05	0.132173	2064.83
rs79915154	4	72344953	-3.99921	7.30316e-05	0.132173	-2323.11
rs6841992	4	121903695	3.99888	7.31309e-05	0.132173	880.527
rs12000670	9	125136188	3.99859	7.32191e-05	0.132173	2016.6
rs9984709	21	16950054	-3.99808	7.33709e-05	0.132173	-5293.86
rs76286959	3	42112239	-3.99778	7.34604e-05	0.132173	-5293.48
rs79573616	3	42112742	-3.99778	7.34604e-05	0.132173	-5293.48
rs8010239	14	34583097	3.99748	7.35506e-05	0.132173	625.336
rs200541318	7	93179466	-3.99736	7.35888e-05	0.132173	-4588.36
rs12826452	12	76573858	3.99714	7.36533e-05	0.132173	822.087
rs10818415	9	122771568	-3.99668	7.37943e-05	0.132173	-721.141
rs77635607	15	64227839	-3.99603	7.39907e-05	0.132173	-1874.21
rs6817187	4	55352578	3.99601	7.39946e-05	0.132173	596.075
rs673141	11	59975710	3.99585	7.4043e-05	0.132173	595.747
rs1448225	2	32970453	-3.99523	7.42335e-05	0.132173	-581.652
rs9982739	21	16960600	-3.99432	7.45091e-05	0.132173	-5289.06
rs12768560	10	110281111	-3.99369	7.47004e-05	0.132173	-999.959
rs6432095	2	10559020	3.99358	7.47358e-05	0.132173	1969.67
rs75070724	4	89380540	-3.9927	7.50059e-05	0.132173	-6468.76
rs74556693	3	153023484	-3.99216	7.51694e-05	0.132173	-5286.39
rs79133715	8	77260623	-3.99195	7.52336e-05	0.132173	-5286
rs1444557	8	80568126	-3.99174	7.52995e-05	0.132173	-3474.1
rs58836779	2	164008325	3.99081	7.55854e-05	0.132173	1358.79
rs2639804	3	4656325	3.99081	7.55859e-05	0.132173	2564.12
rs6825148	4	70405837	3.99055	7.56658e-05	0.132173	749.907
rs1049223	16	4932659	3.99015	7.57902e-05	0.132173	1926.57
rs11230235	11	60063596	3.9899	7.58687e-05	0.132173	573.533
rs75793131	2	20537705	-3.98983	7.58911e-05	0.132173	-6464.25
rs2046632	4	188101826	3.98942	7.60178e-05	0.132173	545.206
rs58552917	14	88118533	3.98857	7.62826e-05	0.132173	1287.48
rs16912280	10	60210723	3.98834	7.63527e-05	0.132173	2117.22
rs57071934	20	58953939	3.98816	7.64095e-05	0.132173	2065.51
rs73559067	6	136703267	-3.98768	7.65581e-05	0.132173	-6460.91
rs12041121	1	71946767	-3.98751	7.66138e-05	0.132173	-6460.61
rs79195071	20	43373787	-3.98741	7.6645e-05	0.132173	-2249.59
rs8067225	17	58601371	3.98739	7.66512e-05	0.132173	2240.92
rs60822523	14	53022710	3.98725	7.66925e-05	0.132173	2240.85
rs79603562	6	136687471	-3.98721	7.67069e-05	0.132173	-6460.14
rs3799412	6	136706146	-3.98721	7.67069e-05	0.132173	-6460.14
rs76038380	10	27404636	-3.98714	7.67279e-05	0.132173	-6460.04
rs77266044	7	148068364	-3.98655	7.69138e-05	0.132173	-1689.75
rs113093823	10	26360137	-3.98624	7.70114e-05	0.132173	-1512.91
rs2915866	5	141544204	3.98598	7.70925e-05	0.132173	622.254
rs8127382	21	33313367	3.9859	7.71176e-05	0.132173	2232.74
rs73563548	6	136654694	-3.98579	7.71508e-05	0.132173	-6457.95
rs13288491	9	121463210	-3.98578	7.71548e-05	0.132173	-851.444
rs16841937	1	159217581	3.98468	7.75017e-05	0.132173	1777.33
rs4730388	7	109119569	3.98441	7.75892e-05	0.132173	2186.76
rs7203757	16	85636949	3.98402	7.77125e-05	0.132173	1695.84
rs11976853	7	22028717	-3.98365	7.78285e-05	0.132173	-1001.39
rs12598638	16	84317821	3.98356	7.78585e-05	0.132173	1148.68
rs12647438	4	158391794	3.98343	7.78983e-05	0.132173	677.424
rs35665971	3	110678676	3.98333	7.79311e-05	0.132173	947.263
rs7637068	3	110692374	3.98333	7.79311e-05	0.132173	947.263
rs11927478	3	110714478	3.98333	7.79311e-05	0.132173	947.263
rs2140104	3	58092528	-3.98274	7.81204e-05	0.132173	-1568.4
rs77567636	3	31958621	-3.98236	7.82402e-05	0.132173	-2246.75
rs75343806	9	97481441	3.98231	7.82571e-05	0.132173	2297.23
rs72777344	2	10824859	-3.97958	7.9132e-05	0.132173	-1983.97
rs74736536	12	108693694	-3.97941	7.91883e-05	0.132173	-1499.18
rs11829052	12	34707741	3.9791	7.92877e-05	0.132173	1921.4
rs9950408	18	876569	3.97895	7.93368e-05	0.132173	783.52
rs7229092	18	877155	3.97895	7.93368e-05	0.132173	783.52
rs17023793	1	120019818	3.97857	7.94599e-05	0.132173	2556.49
rs2833287	21	32500096	3.97854	7.94671e-05	0.132173	1555.38
rs1983559	20	7892334	3.97818	7.95857e-05	0.132173	565.892
rs2904665	8	17035927	3.97789	7.96805e-05	0.132173	716.646
rs11728621	4	139779568	-3.97763	7.9765e-05	0.132173	-705.399
rs11237451	11	78025459	3.97762	7.9766e-05	0.132173	630.232
rs10165096	2	129868233	3.9772	7.99055e-05	0.132173	1277.98
rs10983619	9	120086176	-3.97695	7.99856e-05	0.132173	-569.702
rs1585595	3	110696820	3.97658	8.01075e-05	0.132173	945.893
rs114265319	2	207841957	-3.97596	8.03102e-05	0.132173	-5265.45
rs12445490	16	5570974	-3.97583	8.03502e-05	0.132173	-563.57
rs3921741	16	77461156	-3.9758	8.03611e-05	0.132173	-592.251
rs4361251	3	142870955	-3.97518	8.05645e-05	0.132173	-638.823
rs135420	22	44664866	3.975	8.06228e-05	0.132173	570.417
rs1007572	7	45603629	3.97498	8.06284e-05	0.132173	694.82
rs79405962	9	71485357	-3.97457	8.07653e-05	0.132173	-3057.2
rs138955423	12	9668644	-3.97422	8.08811e-05	0.132173	-1497.41
rs9772780	8	143078930	-3.97408	8.09277e-05	0.132173	-581.857
rs793896	4	185250652	3.97318	8.12224e-05	0.132173	1146.02
rs74584679	4	182865698	-3.9725	8.14469e-05	0.132173	-3446.7
rs11537824	9	117073588	3.97193	8.16391e-05	0.132173	914.667
rs11845359	14	62112641	3.97181	8.16781e-05	0.132173	1299.68
rs117266614	13	48741438	-3.97167	8.17248e-05	0.132173	-2240.9
rs10500362	16	8199826	-3.97128	8.18543e-05	0.132173	-544.813
rs80024516	14	75622414	-3.97115	8.18974e-05	0.132173	-877.134
rs6977206	7	102766969	3.97095	8.19631e-05	0.132173	2163.96
rs60544783	5	5213921	3.97086	8.19951e-05	0.132173	2298.32
rs2197797	5	118415490	3.97072	8.20395e-05	0.132173	2171.13
rs6488910	12	124393697	3.97015	8.22331e-05	0.132173	613.408
rs7133378	12	124409502	3.97007	8.22593e-05	0.132173	601.338
rs6794645	3	110879404	3.97002	8.22746e-05	0.132173	856.415
rs7657880	4	70371555	3.96993	8.23045e-05	0.132173	741.16
rs7641901	3	123302535	3.96986	8.23293e-05	0.132173	1964.45
rs199567384	17	65299626	3.96973	8.23734e-05	0.132173	2239.84
rs2029963	16	76943017	3.96947	8.24578e-05	0.132173	2008.58
rs6426942	1	165825166	3.96933	8.25047e-05	0.132173	990.045
rs4835842	5	124015270	-3.96834	8.28395e-05	0.132173	-764.485
rs3118119	1	150159616	3.96776	8.30363e-05	0.132173	776.906
rs11126	1	180169330	3.96741	8.31516e-05	0.132173	638.942
rs2837254	21	41221301	3.96733	8.31817e-05	0.132173	885.666
rs11191279	10	104161221	-3.96683	8.335e-05	0.132173	-2458.93
rs12502557	4	188700268	3.96656	8.3442e-05	0.132173	798.089
rs4861758	4	188707091	3.96656	8.3442e-05	0.132173	798.089
rs10446813	4	188708492	3.96656	8.3442e-05	0.132173	798.089
rs76725279	3	187884865	-3.96652	8.34537e-05	0.132173	-1058.64
rs7607624	2	167697609	3.9662	8.35621e-05	0.132173	2295.71
rs203817	1	167837791	3.9654	8.38349e-05	0.132173	2061.17
rs6878092	5	111743336	3.96536	8.3851e-05	0.132173	2168.28
rs7544351	1	159300876	3.96533	8.38608e-05	0.132173	1385.6
rs11108337	12	96316396	-3.9653	8.38713e-05	0.132173	-833.824
rs2377869	3	186238966	-3.96507	8.39499e-05	0.132173	-768.568
rs8016688	14	80223505	3.96479	8.40448e-05	0.132173	2457.78
rs326769	11	29609480	3.96478	8.40487e-05	0.132173	1441.73
rs10222583	3	677596	3.96358	8.44575e-05	0.132173	1301.38
rs326763	11	29605945	3.96338	8.45275e-05	0.132173	1441.19
rs200944717	12	12464670	3.96274	8.47476e-05	0.132173	581.213
rs282363	13	56680635	3.96259	8.47982e-05	0.132173	1998.99
rs11632582	15	70874578	3.96206	8.49798e-05	0.132173	1708.59
rs2965170	19	45250508	3.96167	8.51161e-05	0.132173	2366.02
rs10018409	4	138004950	3.96091	8.53778e-05	0.132173	760.005
rs10750836	11	68815523	3.96082	8.54121e-05	0.132173	1239.18
rs12210871	6	48964065	-3.96061	8.54847e-05	0.132173	-571.971
rs4964513	12	107375758	3.96049	8.55262e-05	0.132173	1082.55
rs6456087	6	166896864	3.96035	8.55734e-05	0.132173	2158.36
rs117251839	15	51816365	-3.96017	8.56363e-05	0.132173	-1974.41
rs7612359	3	95980193	3.95944	8.5892e-05	0.132173	667.638
rs7218312	17	58308996	3.95918	8.59818e-05	0.132173	2218.18
rs75253308	4	40363567	-3.95855	8.62007e-05	0.132173	-705.736
rs8086394	18	63499346	3.95849	8.62228e-05	0.132173	1803.21
rs9678324	2	236258378	-3.95834	8.62748e-05	0.132173	-584.311
rs116712351	5	98605720	-3.95781	8.64593e-05	0.132173	-1856.93
rs10145908	14	63753329	3.95776	8.64779e-05	0.132173	888.945
rs76208763	7	148051068	-3.95767	8.6511e-05	0.132173	-1653.3
rs16952304	16	53578713	3.95745	8.65889e-05	0.132173	1242.86
rs11063838	12	714576	-3.95654	8.69084e-05	0.132173	-746.791
rs79124481	7	148052691	-3.95618	8.70336e-05	0.132173	-1652.59
rs2937497	5	10965583	-3.95577	8.71791e-05	0.132173	-562.509
rs114152098	4	105832987	-3.9554	8.73123e-05	0.132173	-6410.15
rs116721220	3	96230060	-3.95504	8.74384e-05	0.132173	-3223.97
rs1546567	4	76799069	3.95484	8.75087e-05	0.132173	2001.34
rs74706934	7	150056109	3.95477	8.75324e-05	0.132173	1814.08
rs34628871	17	56358184	3.95446	8.76443e-05	0.132173	2155.24
rs10186806	2	238056661	3.95391	8.78381e-05	0.132173	1434.96
rs74135701	1	187663678	3.9536	8.79516e-05	0.132173	2642.02
rs2161018	2	205681705	-3.95327	8.80682e-05	0.132173	-4539.28
rs551657	5	176233792	3.95323	8.80806e-05	0.132173	1172.74
rs1477841	3	110893267	3.95294	8.81845e-05	0.132173	840.022
rs9400515	6	112250110	3.95214	8.84725e-05	0.132173	676.328
rs7982433	13	81218062	3.9521	8.84879e-05	0.132173	3040.43
rs117393200	8	101425397	-3.95198	8.85288e-05	0.132173	-3040.35
rs7186391	16	78943718	3.95163	8.86553e-05	0.132173	2296.23
rs11625936	14	34586025	3.951	8.8882e-05	0.132173	611.177
rs7672694	4	40330079	-3.9509	8.89187e-05	0.132173	-680.636
rs10897024	11	60055651	3.95085	8.89376e-05	0.132173	569.383
rs73257204	5	115517485	3.95071	8.89871e-05	0.132173	1040.73
rs7309964	12	51064064	-3.95059	8.90318e-05	0.132173	-622.69
rs74054891	12	3195469	3.95043	8.90887e-05	0.132173	1799.65
rs2335341	12	3195772	3.95043	8.90887e-05	0.132173	1799.65
rs1388789	12	88888215	-3.94945	8.94429e-05	0.132173	-986.762
rs2832358	21	30863926	3.94912	8.95621e-05	0.132173	920.218
rs73320704	17	58393863	3.94898	8.96142e-05	0.132173	1948.33
rs1049987	2	26413817	-3.94805	8.99495e-05	0.132173	-739.13
rs10766849	11	21688310	3.94772	9.00723e-05	0.132173	1295.51
rs73015049	2	149974230	3.94749	9.01568e-05	0.132173	2052.13
rs4349313	2	149975496	3.94749	9.01568e-05	0.132173	2052.13
rs298212	8	65290650	3.94743	9.01791e-05	0.132173	720.86
rs6922608	6	144675091	3.94732	9.02159e-05	0.132173	1575.09
rs61879337	11	22205063	-3.94643	9.05449e-05	0.132173	-2227.08
rs502039	5	176185838	3.94621	9.06229e-05	0.132173	859.881
rs11153362	6	112672155	3.94611	9.06619e-05	0.132173	658.596
rs73646135	9	38031728	3.94609	9.06694e-05	0.132173	1323.36
rs6789283	3	22021947	3.94481	9.11394e-05	0.132173	1074.98
rs4373237	5	54141864	3.94469	9.11815e-05	0.132173	992.05
rs77527258	3	58101261	-3.94408	9.1409e-05	0.132173	-1151.19
rs3104998	8	96556571	3.94384	9.14963e-05	0.132173	558.17
rs28387020	4	184945517	3.94355	9.16063e-05	0.132173	2094.15
rs72932674	11	65808368	-3.94285	9.18645e-05	0.132173	-4527.67
rs7620887	3	123475680	3.94232	9.20623e-05	0.132173	2224.91
rs12300873	12	107578578	3.94131	9.24399e-05	0.132173	2634.05
rs2044982	11	60045677	3.94064	9.26908e-05	0.132173	568.005
rs6871869	5	125118691	3.93938	9.31617e-05	0.132173	2273.25
rs6917261	6	144665357	3.93925	9.32105e-05	0.132173	1572.02
rs6969436	7	137580751	3.93902	9.32973e-05	0.132173	1571.83
rs1625367	13	45628228	3.93792	9.37137e-05	0.132173	1149.02
rs6440216	3	143854173	3.93741	9.39062e-05	0.132173	2213.68
rs7614299	3	143855391	3.93741	9.39062e-05	0.132173	2213.68
rs2361170	8	53063174	3.93714	9.40116e-05	0.132173	621.736
rs11105445	12	77892859	3.93666	9.41941e-05	0.132173	590.874
rs10994098	10	61732059	3.93663	9.42054e-05	0.132173	1130.82
rs10402214	19	13992189	3.93647	9.42638e-05	0.132173	2876.23
rs7851033	9	27958363	3.93638	9.42979e-05	0.132173	2630.86
rs8034064	15	64974143	3.93626	9.43445e-05	0.132173	2090.4
rs6585304	10	116696928	3.93587	9.44943e-05	0.132173	1054.59
rs1493254	1	247927993	3.93446	9.50333e-05	0.132173	1490.93
rs714776	18	30335383	3.93397	9.52212e-05	0.132173	1820.86
rs4239087	17	63434313	3.93369	9.53284e-05	0.132173	1151.59
rs11683040	2	9449024	-3.93351	9.53994e-05	0.132173	-3683.46
rs10964534	9	20327754	3.933	9.55951e-05	0.132173	803.829
rs4238096	12	45518773	3.93282	9.56651e-05	0.132173	2349.31
rs113675489	2	235216046	-3.93139	9.62186e-05	0.132173	-6372.41
rs186643602	2	129539345	3.93085	9.64289e-05	0.132173	1512.67
rs2734743	16	4937909	3.93084	9.64346e-05	0.132173	1819.54
rs878866	8	143074122	-3.9306	9.65263e-05	0.132173	-573.346
rs35536242	9	16156275	-3.93058	9.65342e-05	0.132173	-1918.99
rs16828799	3	173353739	-3.93056	9.65434e-05	0.132173	-817.851
rs6824931	4	121904225	3.93011	9.67186e-05	0.132173	862.836
rs2167206	4	121913916	3.93011	9.67186e-05	0.132173	862.836
rs3097412	4	74748288	3.9299	9.67978e-05	0.132173	569.362
rs9929459	16	63166314	3.92972	9.68697e-05	0.132173	1989.06
rs2907748	7	30473023	-3.92964	9.69011e-05	0.132173	-650.599
rs11822468	11	7775421	3.92938	9.70043e-05	0.132173	1178.91
rs4618088	2	23025454	-3.92899	9.71561e-05	0.132173	-554.227
rs10193284	2	236759852	3.92851	9.73436e-05	0.132173	2080.23
rs112265037	13	62013463	3.92849	9.73522e-05	0.132173	2346.79
rs190422593	3	142429754	-3.92817	9.74774e-05	0.132173	-5204.06
rs12328401	2	214878215	-3.92776	9.7638e-05	0.132173	-563.101
rs12066827	1	20254017	3.92723	9.78485e-05	0.132173	1119.34
rs6668942	1	20255699	3.92723	9.78485e-05	0.132173	1119.34
rs516224	4	74750147	3.92697	9.79486e-05	0.132173	579.749
rs1920987	12	81291885	3.92696	9.79533e-05	0.132173	792.529
rs11988826	8	145277328	3.92683	9.80053e-05	0.132173	2738.67
rs4930726	12	124428331	3.92672	9.80503e-05	0.132173	585.284
rs114752023	2	49897238	-3.92599	9.83371e-05	0.132173	-3676.63
rs17591586	4	167155443	-3.92597	9.83472e-05	0.132173	-1131.52
rs13422428	2	120903590	3.9254	9.8574e-05	0.132173	2868.43
rs73254902	5	116352136	3.92516	9.86677e-05	0.132173	1698.38
rs4762464	12	98576565	-3.9248	9.88107e-05	0.132173	-631.042
rs7637301	3	56706008	3.92299	9.95331e-05	0.132173	2271.44
rs4330216	3	24483432	3.92272	9.96418e-05	0.132173	2271.29
rs17574081	9	122181291	-3.92267	9.96614e-05	0.132173	-4505.22
rs2262767	14	62116307	3.92238	9.97803e-05	0.132173	1602.93
rs2100695	4	182932198	3.92218	9.98585e-05	0.132173	541.576
rs764291	12	102069077	-3.92212	9.98825e-05	0.132173	-636.75
rs28492895	2	15518508	3.92149	0.000100138	0.132173	2342.74
rs117906146	18	51613683	-3.92144	0.000100157	0.132173	-5195.4
rs74826655	13	34758562	3.92113	0.000100283	0.132173	1111.17
rs2493311	1	3292984	3.92112	0.000100289	0.132173	1984.84
rs10133880	14	61410039	3.92064	0.000100481	0.132173	1433.51
rs183692184	3	32593288	-3.92003	0.000100727	0.132173	-5193.59
rs9828899	3	110803025	3.91997	0.000100753	0.132173	842.572
rs9876350	3	110807966	3.91997	0.000100753	0.132173	842.572
rs9866028	3	110836281	3.91997	0.000100753	0.132173	842.572
rs7903345	10	92043440	3.91982	0.000100814	0.132173	3196.11
rs6067108	20	36262254	3.91944	0.000100969	0.132173	2269.44
rs2292012	5	82792349	3.91805	0.000101534	0.132173	1077.99
rs9783997	2	120931627	3.91772	0.00010167	0.132173	2862.93
rs16863814	2	177292674	3.91716	0.000101899	0.132173	1409.25
rs79657645	19	4328755	-3.91638	0.000102218	0.132173	-2518.18
rs73834559	4	102938550	3.91638	0.000102218	0.132173	949.544
rs8102043	19	32619852	3.91607	0.000102345	0.132173	1521.75
rs3763150	12	133732636	-3.91605	0.000102354	0.132173	-2731.31
rs61668937	10	96234737	-3.91564	0.000102523	0.132173	-4026.55
rs6504141	17	60988051	3.9155	0.00010258	0.132173	2141.89
rs405948	6	111540372	3.91531	0.000102661	0.132173	543.743
rs7540416	1	245121226	3.91509	0.000102753	0.132173	591.726
rs7710989	5	127257565	3.91482	0.000102863	0.132173	1938.08
rs1007837	11	77941076	3.91477	0.000102883	0.132173	673.244
rs75040152	21	32407852	-3.91457	0.000102966	0.132173	-3666.25
rs10772800	12	14794062	3.9144	0.000103036	0.132173	1337.47
rs62342756	5	23574940	-3.9139	0.000103245	0.132173	-556.415
rs62342757	5	23575737	-3.9139	0.000103245	0.132173	-556.415
rs58643119	10	96313999	-3.91366	0.000103341	0.132173	-4024.61
rs16975367	15	55121320	3.91361	0.000103362	0.132173	2133.78
rs10485661	20	38424871	-3.9136	0.000103369	0.132173	-671.806
rs17688919	16	77492386	-3.91307	0.000103588	0.132173	-592.838
rs61467820	11	23784983	3.91263	0.000103771	0.132173	1068.79
rs201695862	5	78863233	-3.91242	0.000103858	0.132173	-3676.66
rs11816939	10	131066051	3.91196	0.00010405	0.132173	2199.79
rs2416285	5	111737354	3.91176	0.000104136	0.132173	1851.8
rs2273661	2	32962066	-3.91166	0.000104177	0.132173	-565.282
rs74150813	10	96294690	-3.91151	0.000104239	0.132173	-4022.47
rs2289802	17	74467096	3.91147	0.000104259	0.132173	1627.84
rs7430600	3	110856783	3.91128	0.000104335	0.132173	827.503
rs4688067	3	117584724	3.91096	0.000104473	0.132173	1321.81
rs13334070	16	53724970	3.91082	0.000104529	0.132173	1082.35
rs8023698	15	55027746	3.91065	0.0001046	0.132173	2614.17
rs908044	15	90768959	3.91012	0.000104825	0.132173	549.341
rs12470880	2	138965634	3.91008	0.00010484	0.132173	1781.81
rs115579738	5	166249544	-3.90996	0.000104893	0.132173	-1993.95
rs75493331	17	54484017	-3.9098	0.000104959	0.132173	-1610.64
rs55774570	3	110848243	3.90972	0.000104995	0.132173	852.271
rs187737204	2	241347957	-3.90949	0.00010509	0.132173	-3673.77
rs10064259	5	127255074	3.90899	0.000105303	0.132173	1935.22
rs2501796	1	17633522	3.90898	0.000105306	0.132173	1609.94
rs111291104	8	117830160	-3.90878	0.00010539	0.132173	-5179.12
rs6026284	20	35167939	3.90856	0.000105485	0.132173	1714.49
rs9898327	17	58522038	3.90837	0.000105563	0.132173	1978.52
rs2033236	5	27010686	-3.9082	0.000105637	0.132173	-576.9
rs1388373	8	127076698	3.90797	0.000105736	0.132173	1514.61
rs4288	5	137223172	-3.90794	0.000105748	0.132173	-859.974
rs73423936	12	88753177	-3.90724	0.000106044	0.132173	-955.899
rs117746593	8	91949099	-3.90664	0.000106299	0.132173	-2270.85
rs9421690	10	82476351	3.90654	0.000106341	0.132173	551.255
rs5995259	22	36611863	-3.90637	0.000106415	0.132173	-592.663
rs4237889	12	94548974	-3.9056	0.000106746	0.132173	-698.862
rs77041435	10	129858101	-3.90497	0.000107015	0.132173	-1525.6
rs74630285	12	117900959	3.90439	0.000107264	0.132173	2610.1
rs28666551	15	95188520	3.90415	0.000107366	0.132173	2500.78
rs72770369	5	75200035	-3.90377	0.000107532	0.132173	-1139.77
rs74004348	16	5554896	3.9034	0.00010769	0.132173	2260.48
rs12068752	1	15286096	3.90302	0.000107855	0.132173	1694.82
rs61876118	11	23795315	3.90288	0.000107914	0.132173	1066.47
rs10450917	14	50393876	3.90251	0.000108075	0.132173	2073
rs11915511	3	168989910	3.90227	0.000108181	0.132173	1346.42
rs11956139	5	112624552	3.90194	0.000108325	0.132173	606.921
rs116492820	2	22579156	-3.90048	0.00010896	0.132173	-2607.56
rs677186	13	29041794	3.90032	0.000109028	0.132173	1097.4
rs116943402	12	9618695	-3.89953	0.000109373	0.132173	-1373.83
rs343197	4	121798485	3.89906	0.000109581	0.132173	712.437
rs77079776	2	21889528	3.89898	0.000109616	0.132173	1973.91
rs1437056	3	86817351	3.8989	0.000109652	0.132173	1323.43
rs4842476	12	88922974	-3.89889	0.000109658	0.132173	-974.5
rs75520796	9	110668878	-3.8981	0.000110004	0.132173	-1605.85
rs11104903	12	88883415	-3.89806	0.00011002	0.132173	-974.301
rs12110898	6	3871768	3.89762	0.000110215	0.132173	715.807
rs78280653	15	90652673	3.89757	0.000110237	0.132173	2019.98
rs13336460	16	76926945	3.89752	0.000110259	0.132173	2077.49
rs4783353	16	21951682	3.89714	0.000110426	0.132173	1888.97
rs9322193	6	149919143	3.89692	0.000110524	0.132173	563.531
rs11104928	12	88921417	-3.89669	0.000110627	0.132173	-973.967
rs13339077	16	74048296	3.89644	0.000110738	0.132173	1654.42
rs12192606	6	112670796	3.89641	0.00011075	0.132173	649.559
rs10762276	10	71052469	3.89617	0.000110858	0.132173	1459.06
rs58011461	2	237973879	3.89616	0.000110863	0.132173	1809.08
rs977598	4	75037867	3.8957	0.000111069	0.132173	973.245
rs6039430	20	9250603	3.89566	0.000111084	0.132173	2604.44
rs944002	14	103572815	3.89557	0.000111126	0.132173	632.141
rs17291102	8	53072244	3.89535	0.000111224	0.132173	728.74
rs7009637	8	1582653	3.8953	0.000111245	0.132173	2998.02
rs11104913	12	88911022	-3.89518	0.000111299	0.132173	-973.809
rs28581306	7	148340066	3.89451	0.000111597	0.132173	1774.92
rs115701516	8	124345097	3.89448	0.000111612	0.132173	1229.68
rs12061974	1	9018931	3.89436	0.000111666	0.132173	2263.92
rs11063263	12	191619	3.89434	0.000111672	0.132173	556.267
rs13253223	8	15141200	-3.89414	0.000111763	0.132173	-575.943
rs7766727	6	108055530	3.89358	0.000112015	0.132173	1901.45
rs6864059	5	114029042	3.89299	0.000112278	0.132173	1204.93
rs17125686	10	110850355	3.89256	0.000112471	0.132173	798.286
rs10754220	1	197244290	-3.89255	0.000112477	0.132173	-627.778
rs1009188	1	197257090	-3.89255	0.000112477	0.132173	-627.778
rs11104895	12	88865006	-3.89243	0.000112532	0.132173	-972.725
rs4842621	12	88867696	-3.89243	0.000112532	0.132173	-972.725
rs11104898	12	88868577	-3.89243	0.000112532	0.132173	-972.725
rs11104901	12	88874179	-3.89243	0.000112532	0.132173	-972.725
rs12344	12	88886963	-3.89243	0.000112532	0.132173	-972.725
rs11104904	12	88887724	-3.89243	0.000112532	0.132173	-972.725
rs11104906	12	88891776	-3.89243	0.000112532	0.132173	-972.725
rs11104907	12	88893259	-3.89243	0.000112532	0.132173	-972.725
rs10506953	12	88900246	-3.89243	0.000112532	0.132173	-972.725
rs11104911	12	88904764	-3.89243	0.000112532	0.132173	-972.725
rs2291557	12	88910307	-3.89243	0.000112532	0.132173	-972.725
rs3782170	12	88918583	-3.89243	0.000112532	0.132173	-972.725
rs3782171	12	88918627	-3.89243	0.000112532	0.132173	-972.725
rs11104920	12	88919319	-3.89243	0.000112532	0.132173	-972.725
rs12366295	12	88920019	-3.89243	0.000112532	0.132173	-972.725
rs11104922	12	88920954	-3.89243	0.000112532	0.132173	-972.725
rs11104924	12	88921216	-3.89243	0.000112532	0.132173	-972.725
rs1492356	12	88921961	-3.89243	0.000112532	0.132173	-972.725
rs11104930	12	88925072	-3.89243	0.000112532	0.132173	-972.725
rs11104934	12	88927315	-3.89243	0.000112532	0.132173	-972.725
rs11104941	12	88933341	-3.89243	0.000112532	0.132173	-972.725
rs3782175	12	88939075	-3.89243	0.000112532	0.132173	-972.725
rs4842633	12	88941011	-3.89243	0.000112532	0.132173	-972.725
rs11104905	12	88890581	-3.89203	0.000112709	0.132173	-972.837
rs16831047	2	200010475	-3.89156	0.000112923	0.132173	-780.163
rs2213260	3	96746928	3.8915	0.00011295	0.132173	799.169
rs11760463	7	151091890	-3.89149	0.000112954	0.132173	-533.316
rs9967244	18	65590128	3.89119	0.00011309	0.132173	1976.95
rs74954583	13	79394708	-3.89081	0.000113264	0.132173	-5156
rs77655601	9	36531982	-3.89064	0.000113338	0.132173	-5155.85
rs16940818	16	29205396	3.89024	0.000113521	0.132173	1617.86
rs56241474	4	40337523	-3.88978	0.000113732	0.132173	-611.148
rs10156007	7	137335018	3.88926	0.000113969	0.132173	1678.11
rs6946901	7	137335279	3.88926	0.000113969	0.132173	1678.11
rs10789796	11	110712113	3.88925	0.000113972	0.132173	1062.7
rs7636367	3	110072231	3.8892	0.000113996	0.132173	1078.05
rs2217538	2	236244276	-3.88903	0.000114073	0.132173	-567.11
rs11104865	12	88826935	-3.88879	0.000114183	0.132173	-957.912
rs2216317	2	205505348	3.88794	0.000114568	0.132173	695.997
rs8033970	15	94865902	3.88713	0.000114942	0.132173	1406.84
rs17000093	4	75944130	3.88698	0.000115012	0.132173	2598.86
rs6890738	5	132476433	3.88683	0.00011508	0.132173	691.405
rs17027516	1	111906489	3.88682	0.000115086	0.132173	1852.95
rs11104931	12	88925213	-3.88675	0.000115118	0.132173	-971.554
rs112477879	20	2651753	3.88662	0.000115179	0.132173	2401.7
rs827343	10	72667927	-3.88653	0.000115217	0.132173	-3652.95
rs11919556	3	141135004	3.88641	0.000115273	0.132173	1185.66
rs1081074	6	132931457	3.88627	0.000115336	0.132173	1545.8
rs13195413	6	17753197	-3.88578	0.000115565	0.132173	-716.887
rs3114955	4	121805990	3.88577	0.000115568	0.132173	709.301
rs4842627	12	88918440	-3.88531	0.000115781	0.132173	-971.205
rs9945438	18	60277682	3.88466	0.000116083	0.132173	1500.43
rs12231742	12	30358496	-3.88465	0.000116088	0.132173	-545.28
rs9943441	10	15799150	3.88444	0.000116186	0.132173	659.948
rs172705	3	4345033	3.88426	0.000116268	0.132173	890.257
rs10051419	5	100964192	3.88424	0.000116278	0.132173	1490.67
rs4590163	5	83368290	3.88419	0.000116299	0.132173	740.521
rs8296	20	2639162	3.88406	0.000116363	0.132173	2400.17
rs1809833	17	39294716	3.88377	0.000116498	0.132173	2408.95
rs7844717	8	98820731	3.88376	0.000116501	0.132173	1917.14
rs4716451	7	155179008	3.88368	0.000116537	0.132173	1889.32
rs7806378	7	155180205	3.88368	0.000116537	0.132173	1889.32
rs61736009	14	21991144	3.88349	0.000116628	0.132173	2989.46
rs17162736	7	89622961	3.88339	0.000116672	0.132173	742.078
rs35857535	17	73230796	3.88272	0.000116984	0.132173	2248.8
rs2291032	17	73230963	3.88272	0.000116984	0.132173	2248.8
rs16967764	17	73262615	3.88272	0.000116984	0.132173	2248.8
rs61739324	17	73263012	3.88272	0.000116984	0.132173	2248.8
rs73356384	17	73269095	3.88272	0.000116984	0.132173	2248.8
rs76987993	16	22016148	3.88225	0.000117205	0.132173	1922.42
rs8067340	17	72912074	3.88223	0.000117215	0.132173	2496.4
rs12817840	12	76552663	3.88207	0.00011729	0.132173	798.003
rs961527	8	77453759	3.88165	0.000117486	0.132173	817.258
rs9991882	4	70383625	3.88148	0.000117565	0.132173	725.13
rs200254829	12	74788496	3.88146	0.000117577	0.132173	1197.76
rs9851427	3	123188983	3.88132	0.000117641	0.132173	1235.52
rs9851728	3	123189192	3.88132	0.000117641	0.132173	1235.52
rs2791736	9	133628655	3.88031	0.000118115	0.132173	560.96
rs11713853	3	97041148	3.87991	0.000118307	0.132173	701.493
rs39681	12	100966849	-3.87966	0.000118425	0.132173	-540.935
rs2033317	2	26477650	-3.87963	0.000118439	0.132173	-709.425
rs73457315	6	46491975	-3.87959	0.000118456	0.132173	-6290.89
rs2623690	8	3587498	-3.87959	0.000118456	0.132173	-6290.89
rs10029313	4	40350147	-3.87926	0.000118614	0.132173	-580.701
rs75490290	9	122841171	3.87903	0.00011872	0.132173	1311.33
rs953159	15	50648711	3.87847	0.000118986	0.132173	1914.74
rs452618	5	84629958	3.87835	0.000119046	0.132173	579.071
rs675923	13	29042024	3.87827	0.000119083	0.132173	1091.23
rs11104932	12	88925437	-3.8776	0.000119399	0.132173	-969.335
rs10156881	22	46306024	3.87747	0.000119461	0.132173	880.775
rs28464059	7	50857824	3.87743	0.000119483	0.132173	2484.16
rs11662621	18	75843956	-3.87732	0.000119536	0.132173	-617.553
rs1544979	2	195856078	3.87701	0.000119682	0.132173	2238.3
rs17236791	15	34542606	-3.87701	0.000119685	0.132173	-804.345
rs59351598	15	92267132	3.87696	0.000119707	0.132173	1511.64
rs60214186	7	42220355	3.87671	0.000119824	0.132173	2316.87
rs73339677	12	69851458	3.87662	0.000119867	0.132173	2833.77
rs78374120	12	107358872	3.87655	0.000119903	0.132173	1003.89
rs182118673	14	94440321	-3.87643	0.000119962	0.132173	-3987.39
rs10914845	1	34488115	3.87516	0.000120571	0.132173	548.473
rs17424193	12	88918849	-3.87437	0.000120949	0.132173	-968.55
rs7796918	7	8505405	3.87429	0.00012099	0.132173	1199.48
rs4689212	4	5341817	3.87354	0.000121353	0.132173	706.64
rs878552	4	25913155	-3.87328	0.000121474	0.132173	-546.795
rs11976877	7	22028801	-3.87309	0.000121568	0.132173	-994.828
rs10469212	18	56202418	3.87289	0.000121664	0.132173	2178.46
rs10833082	11	19281157	3.87281	0.000121703	0.132173	2831.12
rs12965439	18	1488454	-3.87234	0.000121934	0.132173	-606.318
rs11902151	2	219062657	3.8723	0.000121953	0.132173	894.759
rs79949000	10	71627257	-3.8717	0.000122242	0.132173	-1209.55
rs62434283	6	146322745	-3.87154	0.000122322	0.132173	-1618.26
rs73765287	5	77162945	3.87143	0.000122376	0.132173	1960.36
rs6453358	5	77163701	3.87143	0.000122376	0.132173	1960.36
rs1133055	4	160221964	3.87135	0.000122415	0.132173	1759.46
rs113687404	3	76029264	-3.87111	0.000122529	0.132173	-2979.99
rs4964767	12	109276645	3.87051	0.000122823	0.132173	669.177
rs9315359	13	36145440	3.8704	0.000122879	0.132173	2169.88
rs7927923	11	77979414	3.87033	0.000122915	0.132173	604.481
rs960504	5	26981041	3.87026	0.000122947	0.132173	567.329
rs78624947	21	38023820	-3.87023	0.00012296	0.132173	-1259.44
rs8099473	18	56200122	3.86991	0.000123117	0.132173	877.798
rs72980017	2	135121779	3.86904	0.000123546	0.132173	2391.11
rs72980023	2	135126627	3.86904	0.000123546	0.132173	2391.11
rs761944	14	69051900	3.86877	0.000123677	0.132173	697.651
rs117855363	8	34957374	-3.8687	0.000123711	0.132173	-2828.2
rs3753406	1	54745567	-3.86839	0.000123866	0.132173	-660.031
rs2791446	9	18392900	-3.86839	0.000123868	0.132173	-811.242
rs10445823	2	219910164	3.86831	0.000123904	0.132173	796.41
rs10931666	2	195854728	3.86809	0.000124012	0.132173	2233.26
rs2802351	1	26419042	3.86777	0.000124173	0.132173	2116.47
rs17000092	4	75943508	3.86777	0.000124174	0.132173	2487.37
rs488676	1	35753755	3.86772	0.000124197	0.132173	1101.4
rs61995721	2	191383778	-3.86744	0.000124335	0.132173	-3635.44
rs11105071	12	89220239	3.8666	0.000124752	0.132173	2398.61
rs7268598	20	50817761	-3.86621	0.000124947	0.132173	-1010.37
rs7214795	17	16420925	3.86601	0.000125044	0.132173	1399.42
rs1059857	16	3708193	3.86601	0.000125044	0.132173	1336.54
rs55967837	7	50815953	3.86583	0.000125134	0.132173	2167.44
rs1458247	4	69720311	3.86562	0.000125237	0.132173	828.505
rs17574427	6	48879749	-3.86551	0.000125292	0.132173	-566.123
rs12369853	12	45699287	-3.86543	0.000125332	0.132173	-1549.87
rs12309481	12	124389150	3.86522	0.00012544	0.132173	597.032
rs2687558	8	34711699	3.86514	0.000125477	0.132173	637.372
rs12871676	13	71829741	-3.86493	0.000125584	0.132173	-651.101
rs8033527	15	81366688	3.86457	0.000125763	0.132173	1527.49
rs10785550	12	45535669	3.86456	0.000125767	0.132173	2696.44
rs2973492	5	10957235	-3.86392	0.000126089	0.132173	-553.187
rs57707266	5	5586226	3.86376	0.00012617	0.132173	1557.94
rs6807916	3	50532006	-3.86357	0.000126265	0.132173	-827.392
rs73697741	7	50853091	3.8635	0.000126298	0.132173	2230.69
rs7431003	3	197689210	3.86341	0.000126347	0.132173	630.127
rs1852798	12	80298109	3.86321	0.000126448	0.132173	1469.13
rs1858006	1	69460182	3.86271	0.000126695	0.132173	2583.04
rs7159637	14	73123376	3.86222	0.000126947	0.132173	2002.18
rs17006080	12	80264265	3.86193	0.000127092	0.132173	1468.73
rs12195866	6	150014470	3.86122	0.000127451	0.132173	563.391
rs11933199	4	85140010	3.86122	0.000127453	0.132173	1614.81
rs10871642	18	66676848	3.86106	0.000127532	0.132173	1719.07
rs7702679	5	100974076	3.86092	0.000127601	0.132173	1501
rs1971692	9	125864492	3.86086	0.000127632	0.132173	2005.17
rs12018492	13	101527619	3.86082	0.000127655	0.132173	1590.68
rs6838615	4	138014321	3.86079	0.000127668	0.132173	755.855
rs6561622	13	51807188	3.86057	0.000127781	0.132173	611.674
rs201491434	4	105923690	-3.86055	0.000127792	0.132173	-6260.91
rs71437026	12	76526765	3.86024	0.00012795	0.132173	771.851
rs11837056	12	130851548	3.86022	0.000127959	0.132173	1828.11
rs7971911	12	130852005	3.86022	0.000127959	0.132173	1828.11
rs6709834	2	142372240	-3.85989	0.000128125	0.132173	-1223.5
rs55983119	18	68682138	3.85959	0.000128277	0.132173	2693.19
rs75286362	3	58118958	-3.85958	0.000128283	0.132173	-1120.52
rs6741608	2	176448644	3.85953	0.000128311	0.132173	2385.4
rs57545823	5	5583189	3.85935	0.000128402	0.132173	1556.21
rs11748460	5	73974487	-3.85912	0.00012852	0.132173	-1083.17
rs6812243	4	85140339	3.85907	0.000128545	0.132173	1613.88
rs61669923	10	111206933	3.85798	0.000129101	0.132173	2000.1
rs1388176	18	63804890	3.85791	0.000129137	0.132173	1449.68
rs74908558	21	24202996	-3.85755	0.00012932	0.132173	-3626.37
rs17128276	14	92858477	3.8571	0.000129554	0.132173	2691.38
rs1386739	11	7246006	3.85697	0.000129622	0.132173	1953.25
rs4298982	12	50870429	3.85685	0.000129682	0.132173	817.424
rs111572762	12	46522406	-3.85671	0.000129753	0.132173	-1959.93
rs2825327	21	20422754	3.85671	0.000129755	0.132173	1910.08
rs11126483	2	26664327	3.85642	0.000129906	0.132173	759.015
rs2734735	16	4944108	3.85612	0.000130057	0.132173	1903.84
rs16960623	17	63146868	3.85552	0.000130372	0.132173	2818.78
rs6488695	12	14749972	3.85546	0.000130403	0.132173	1176.48
rs991532	12	14764750	3.85546	0.000130403	0.132173	1176.48
rs10514114	5	78260658	3.85541	0.000130428	0.132173	1361.69
rs11606719	11	118782474	3.85522	0.000130526	0.132173	1447.73
rs57876418	10	7576706	3.85485	0.000130718	0.132173	2470.1
rs1886191	13	45627809	3.85474	0.000130773	0.132173	919.834
rs12067308	1	82965883	3.85463	0.000130829	0.132173	1518.39
rs7711172	5	127257406	3.85458	0.000130858	0.132173	1194.91
rs61876084	11	23786379	3.85443	0.000130937	0.132173	1157.07
rs7527128	1	39302993	-3.85433	0.00013099	0.132173	-549.864
rs35869322	8	77440517	3.85413	0.000131092	0.132173	853.911
rs113229980	8	26119812	-3.85386	0.000131229	0.132173	-1296.87
rs61028958	5	142028719	3.85385	0.000131237	0.132173	2967.03
rs7152916	14	79885248	3.85339	0.000131478	0.132173	1370.11
rs12324838	15	42940790	3.85335	0.000131495	0.132173	1636.65
rs1791848	11	21217819	3.85324	0.000131553	0.132173	1456.61
rs10476142	5	174488402	3.85323	0.000131558	0.132173	1784.53
rs12510167	4	189544738	-3.85278	0.000131796	0.132173	-789.644
rs191632	6	111544882	3.85267	0.00013185	0.132173	535.589
rs1438359	3	115360192	3.85209	0.000132156	0.132173	2167.15
rs62342044	4	174537658	-3.85152	0.000132457	0.132173	-1108.86
rs1441998	13	67377967	3.85138	0.000132532	0.132173	2223.89
rs57001836	18	75862828	3.85108	0.000132689	0.132173	2231.05
rs739140	22	38115556	3.85105	0.000132704	0.132173	938.076
rs77170074	17	38464941	-3.85093	0.000132768	0.132173	-2815.52
rs17108149	5	147676149	3.85084	0.000132816	0.132173	2230.86
rs7588702	2	219895315	3.85076	0.000132855	0.132173	786.14
rs12334676	8	121770136	3.85075	0.000132861	0.132173	1586.65
rs12334939	8	121770595	3.85075	0.000132861	0.132173	1586.65
rs11987295	8	121771536	3.85075	0.000132861	0.132173	1586.65
rs10110929	8	121773017	3.85075	0.000132861	0.132173	1586.65
rs7763027	6	132936534	3.85065	0.000132916	0.132173	1774.92
rs7737644	5	121565804	3.85047	0.000133009	0.132173	1512.57
rs10228244	7	137567807	3.84984	0.000133339	0.132173	1694.58
rs5755525	22	35419169	3.84958	0.000133478	0.132173	1162.5
rs9806483	15	92422578	3.84937	0.000133592	0.132173	574.675
rs448543	5	178677061	3.84927	0.000133644	0.132173	1661.45
rs10162724	15	45544112	3.84924	0.000133657	0.132173	1754.94
rs116847017	18	41704247	-3.84902	0.000133774	0.132173	-4423.06
rs79508452	11	40219989	-3.84753	0.000134566	0.132173	-6240.39
rs73968706	18	68713049	3.84745	0.000134612	0.132173	2684.89
rs8032632	15	81400270	3.84724	0.000134723	0.132173	1644.94
rs900641	5	125931022	3.84695	0.000134876	0.132173	791.861
rs17017400	2	36003692	3.84664	0.000135044	0.132173	2299.46
rs2399373	3	110793050	3.84663	0.000135052	0.132173	792.516
rs2612530	4	42718502	3.84661	0.00013506	0.132173	865.513
rs74019872	15	68586590	-3.84628	0.000135235	0.132173	-6238.44
rs5012845	12	77893500	3.84625	0.000135251	0.132173	569.946
rs12930649	16	77489004	-3.84619	0.000135287	0.132173	-578.922
rs73601445	8	36432247	3.84616	0.000135301	0.132173	2473.87
rs12642198	4	188109426	3.84596	0.00013541	0.132173	525.534
rs3008467	1	88369201	3.84571	0.000135541	0.132173	1062.9
rs10947038	6	29925134	-3.84549	0.000135658	0.132173	-1374.62
rs1926576	10	110879639	3.84521	0.000135812	0.132173	798.764
rs115978002	3	9590151	-3.84511	0.000135865	0.132173	-2960.49
rs10872653	6	150100043	3.84503	0.000135909	0.132173	566.639
rs10410619	19	53781680	3.84499	0.000135927	0.132173	2058.22
rs186125097	13	34803820	3.84486	0.000135999	0.132173	1190.35
rs117473488	20	34858024	-3.84465	0.000136111	0.132173	-2385.38
rs76904535	18	4851505	-3.84453	0.00013618	0.132173	-856.819
rs7708548	5	147638851	3.84442	0.000136237	0.132173	1721.64
rs6879289	5	147640097	3.84442	0.000136237	0.132173	1721.64
rs7028850	9	140700868	3.8443	0.000136302	0.132173	1654.64
rs13439930	9	140703691	3.8443	0.000136302	0.132173	1654.64
rs60180583	7	137341480	3.84424	0.000136337	0.132173	1752.67
rs56211674	6	146156637	-3.84399	0.000136467	0.132173	-1584.31
rs76952034	11	81495625	3.84383	0.000136555	0.132173	2959.54
rs41291072	1	27633956	-3.84364	0.000136657	0.132173	-1675.96
rs1420066	16	6635568	3.8436	0.000136678	0.132173	2810.32
rs10054906	5	138294522	3.84328	0.000136855	0.132173	1530.51
rs902821	8	143100074	-3.84327	0.000136856	0.132173	-572.428
rs7623847	3	110918671	3.84309	0.000136955	0.132173	821.322
rs1947216	12	76583545	3.84309	0.000136957	0.132173	632.183
rs72909750	4	121915040	3.84305	0.000136975	0.132173	858.723
rs1659486	16	4675959	3.84272	0.000137158	0.132173	2162.26
rs1465720	2	26412638	-3.84243	0.000137314	0.132173	-692.155
rs1556170	20	847355	3.84235	0.000137357	0.132173	603.188
rs669492	13	98725653	3.84229	0.000137391	0.132173	1010.14
rs16981888	19	48756230	3.84225	0.000137413	0.132173	2471.43
rs61789309	1	27665662	-3.84212	0.000137483	0.132173	-1675.4
rs9551607	13	29728952	3.84207	0.00013751	0.132173	1102.83
rs73919046	2	17502502	3.84201	0.000137543	0.132173	2225.89
rs73754613	5	32542291	3.84187	0.000137617	0.132173	2681.06
rs1886748	1	39333775	-3.84165	0.00013774	0.132173	-548.974
rs937057	6	46977458	3.84122	0.000137975	0.132173	1427.06
rs118012107	9	94550639	-3.84117	0.000137999	0.132173	-3346.94
rs115487337	5	121137170	-3.84096	0.000138117	0.132173	-2006.11
rs200979361	16	31909878	3.84089	0.000138154	0.132173	1221.15
rs4281806	18	75379880	-3.84076	0.000138223	0.132173	-578.107
rs75325629	20	33871285	3.84061	0.000138308	0.132173	2461.24
rs78806514	13	34752161	3.84047	0.000138386	0.132173	1095.32
rs2321822	13	34752890	3.84047	0.000138386	0.132173	1095.32
rs75556388	1	236555515	-3.84033	0.000138459	0.132173	-2304.32
rs1366462	5	26977780	-3.84029	0.000138483	0.132173	-547.885
rs12615866	2	182838728	3.84017	0.000138548	0.132173	937.795
rs3107153	1	2056735	3.84012	0.000138576	0.132173	1714.61
rs73357630	10	116540558	3.83961	0.000138856	0.132173	2047.56
rs2231153	4	89022362	3.83955	0.000138887	0.132173	958.147
rs73451432	7	137789468	3.8389	0.000139249	0.132173	2294.81
rs6692521	1	19034211	3.83877	0.000139318	0.132173	2094
rs76812747	18	46169173	-3.83868	0.000139368	0.132173	-2224.02
rs202150877	11	13800751	3.83864	0.00013939	0.132173	2460.01
rs17172759	7	46781660	3.83863	0.000139398	0.132173	1868.02
rs6459729	7	156915445	3.8386	0.000139409	0.132173	1621.79
rs74064504	1	36669372	3.83857	0.000139429	0.132173	1394.3
rs16906534	10	56542240	-3.83822	0.00013962	0.132173	-884.478
rs7043283	9	118256674	3.83821	0.000139626	0.132173	739.147
rs1130943	13	25027745	3.83817	0.00013965	0.132173	2678.6
rs10028683	4	28943994	3.83816	0.000139653	0.132173	1777.74
rs4698712	4	13542887	3.83814	0.000139664	0.132173	2223.77
rs7583330	2	225930487	3.83778	0.000139866	0.132173	2955.01
rs16866509	2	225943606	3.83778	0.000139866	0.132173	2955.01
rs77640945	18	46167792	-3.83761	0.000139959	0.132173	-2223.47
rs74038805	15	90610045	3.83753	0.000140003	0.132173	2223.37
rs35874364	16	9162309	-3.83743	0.000140058	0.132173	-994.396
rs17115227	21	44005943	3.83711	0.000140238	0.132173	2805.7
rs10429540	9	14297978	3.83681	0.000140403	0.132173	1092.24
rs1501776	5	10955488	-3.83681	0.000140403	0.132173	-549.416
rs1501777	5	10955552	-3.83681	0.000140403	0.132173	-549.416
rs6663608	1	207305069	3.83658	0.000140529	0.132173	1989.27
rs116850668	15	97939609	-3.83651	0.000140567	0.132173	-1679.77
rs2020912	2	48027755	-3.83573	0.000141005	0.132173	-3946.71
rs11249739	5	180040457	3.83518	0.000141313	0.132173	1743.49
rs56245453	15	41258353	3.83504	0.000141388	0.132173	1095.25
rs1750743	10	22953696	3.83438	0.000141757	0.132173	1290.5
rs9958140	18	63402943	3.83423	0.000141843	0.132173	2676.05
rs7135437	12	4223889	3.8341	0.000141912	0.132173	1859.28
rs7486787	12	131665611	3.83407	0.000141933	0.132173	592.262
rs61803125	1	153416265	-3.83399	0.000141974	0.132173	-2229.9
rs6591561	11	60070176	3.83398	0.000141981	0.132173	608.751
rs60360063	17	73255956	3.83288	0.000142602	0.132173	1941.45
rs58447903	5	114063757	3.83274	0.000142682	0.132173	968.889
rs73935337	2	68505439	3.83258	0.000142771	0.132173	2802.49
rs7859572	9	32137688	3.83257	0.000142773	0.132173	2043.86
rs6113641	20	22312443	3.83257	0.000142777	0.132173	2674.75
rs6906462	6	26755600	3.83252	0.000142805	0.132173	1419.21
rs35658694	2	125410733	3.83237	0.000142887	0.132173	657.896
rs7742925	6	127777926	3.8321	0.000143042	0.132173	2299.51
rs10780191	9	140694872	3.83153	0.000143366	0.132173	1514.27
rs7211081	17	62955298	3.83149	0.000143385	0.132173	2674.07
rs7127662	11	60013117	3.83149	0.000143387	0.132173	701.719
rs10207474	2	240055931	3.83096	0.000143686	0.132173	1774.5
rs6730368	2	236242437	-3.83083	0.000143762	0.132173	-566.808
rs16967742	17	73257813	3.82928	0.000144642	0.132173	1939.68
rs4499454	2	59698	3.82914	0.000144721	0.132173	1380.92
rs11191911	10	105825188	-3.82889	0.000144866	0.132173	-2561.12
rs17007044	4	84564990	3.82847	0.000145108	0.132173	2218.27
rs13272580	8	107528256	3.82846	0.000145112	0.132173	534.286
rs66742426	15	93626240	-3.82845	0.000145119	0.132173	-821.054
rs201158438	16	63119243	3.82792	0.000145421	0.132173	1493.12
rs9982425	21	23421133	3.8273	0.000145777	0.132173	1282.96
rs1198489	1	23628640	3.8269	0.00014601	0.132173	2670.9
rs2151913	6	150130642	3.82686	0.000146029	0.132173	563.45
rs10012862	4	31306620	3.8268	0.000146066	0.132173	705.846
rs115341803	1	41457984	-3.82634	0.000146332	0.132173	-4397.7
rs670991	11	128654431	3.82611	0.000146462	0.132173	1251.28
rs76629115	20	59381622	-3.82605	0.000146496	0.132173	-1565.26
rs12438591	15	29866274	3.8254	0.000146873	0.132173	849.042
rs7163777	15	29867663	3.8254	0.000146873	0.132173	849.042
rs5996618	22	24166401	3.82534	0.00014691	0.132173	1861.74
rs1525429	7	51918132	3.82516	0.000147012	0.132173	2033.08
rs75248449	5	77458689	-3.8249	0.000147162	0.132173	-2549.11
rs697521	7	16764156	3.82463	0.000147322	0.132173	873.864
rs6549561	3	73882556	3.82448	0.000147408	0.132173	2669.26
rs1547518	3	110794258	3.82441	0.00014745	0.132173	788.067
rs61751943	21	43412705	-3.82431	0.00014751	0.132173	-908.367
rs4685087	3	14265867	3.82396	0.000147712	0.132173	1749.49
rs78692210	6	136904783	-3.82388	0.000147756	0.132173	-6203.1
rs528059	1	34186193	3.8238	0.000147803	0.132173	1410.5
rs10735825	12	50768339	3.82372	0.000147849	0.132173	808.328
rs6969628	7	139554810	3.82319	0.000148161	0.132173	1689.05
rs57381210	10	116686929	3.82311	0.000148205	0.132173	1035.75
rs11206975	1	57602868	3.8228	0.00014839	0.132173	1327.88
rs677661	1	36133918	3.82265	0.000148478	0.132173	1109.34
rs74059670	1	15258687	3.82245	0.000148591	0.132173	2668.12
rs59441380	15	41439298	3.82245	0.000148595	0.132173	962.03
rs1615480	1	158944584	3.82213	0.00014878	0.132173	1666.85
rs856132	1	158948554	3.82213	0.00014878	0.132173	1666.85
rs6967385	7	12391319	3.82145	0.00014918	0.132173	565.46
rs59117106	5	2596341	3.82112	0.000149376	0.132173	733.962
rs2408280	8	6234672	3.82091	0.000149498	0.132173	1603.44
rs7933435	11	132859462	3.8209	0.000149505	0.132173	1318.81
rs10479996	7	20188761	3.8208	0.000149565	0.132173	2091.49
rs10481666	9	115042805	3.8204	0.000149799	0.132173	2292.76
rs72925866	1	2088830	3.82021	0.000149911	0.132173	2222.04
rs6102693	20	40775576	3.82016	0.00014994	0.132173	614.023
rs11913051	22	38106046	3.82012	0.000149962	0.132173	1188.82
rs1564818	18	63514051	3.81986	0.000150115	0.132173	1710.95
rs2894606	2	227455230	3.8197	0.000150212	0.132173	559.695
rs4457215	7	68836921	3.81951	0.000150323	0.132173	922.584
rs984303	12	15750391	3.81933	0.000150431	0.132173	1236.94
rs4682229	3	110793652	3.81929	0.000150455	0.132173	786.876
rs74395194	2	153782342	-3.81921	0.000150503	0.132173	-832.871
rs11628031	14	70323687	3.81912	0.000150554	0.132173	871.22
rs566170	1	215124414	3.81903	0.000150607	0.132173	828.84
rs2176273	1	23197384	3.81859	0.000150872	0.132173	1891.73
rs7127974	11	133282009	3.81844	0.00015096	0.132173	1398.08
rs7113969	11	133282246	3.81844	0.00015096	0.132173	1398.08
rs34088306	12	76566375	3.81839	0.00015099	0.132173	795.654
rs924937	4	76769442	3.81824	0.000151077	0.132173	1001.78
rs11104921	12	88919483	-3.81816	0.000151125	0.132173	-962.298
rs2914009	19	48097561	3.81785	0.000151308	0.132173	1450.83
rs13034130	2	104774790	3.81783	0.000151323	0.132173	746.05
rs820339	3	123430265	3.81769	0.000151409	0.132173	1292.73
rs4541530	4	35258510	3.81767	0.000151419	0.132173	836.097
rs12470505	2	219908369	3.81762	0.000151449	0.132173	800.895
rs6931128	6	46151987	3.8176	0.00015146	0.132173	2456.02
rs11251800	10	3288594	-3.81754	0.000151496	0.132173	-605.194
rs77713872	5	170044134	-3.81742	0.000151566	0.132173	-613.967
rs74059667	1	15256271	3.81725	0.000151671	0.132173	2664.35
rs971414	2	133682085	3.81722	0.000151688	0.132173	935.884
rs17625452	5	147268298	-3.81713	0.000151741	0.132173	-1057.15
rs17703748	5	147269716	-3.81713	0.000151741	0.132173	-1057.15
rs16889969	8	118614728	-3.81694	0.000151854	0.132173	-1665.88
rs200036031	8	117820106	3.81665	0.000152029	0.132173	2791.16
rs12954185	18	75869826	-3.81554	0.000152696	0.132173	-692.455
rs17213861	6	32826267	-3.81549	0.000152724	0.132173	-3587.93
rs7201128	16	12705930	-3.81529	0.000152846	0.132173	-578.415
rs10924017	1	116790601	3.81517	0.000152916	0.132173	761.084
rs60297489	10	75799912	3.81511	0.000152952	0.132173	1612.14
rs8066071	17	78927671	3.8151	0.000152959	0.132173	1343.16
rs1230760	9	129062836	3.81495	0.000153045	0.132173	542.558
rs10962491	9	16570142	3.81476	0.00015316	0.132173	1153.55
rs17092208	20	33591030	3.81458	0.000153273	0.132173	2280.68
rs9996050	4	165372648	3.81419	0.000153509	0.132173	2280.45
rs8126476	21	22424049	3.81412	0.000153547	0.132173	1883.73
rs1563494	2	199103914	3.81401	0.000153617	0.132173	1663.57
rs1114026	4	121855571	3.814	0.000153618	0.132173	743.764
rs9893667	17	58521553	3.81385	0.000153712	0.132173	1181.97
rs11828642	11	38353326	-3.81344	0.000153963	0.132173	-5056.36
rs80140015	11	38354529	-3.81344	0.000153963	0.132173	-5056.36
rs8028548	15	41252917	3.81295	0.000154259	0.132173	1195.31
rs1928251	9	38074715	3.8127	0.000154407	0.132173	1193.92
rs6791675	3	98295784	-3.81245	0.000154559	0.132173	-1895.5
rs78383777	7	47071174	3.81242	0.000154582	0.132173	1460.55
rs117867697	8	91590194	-3.81241	0.000154585	0.132173	-2288.03
rs117244420	8	91942390	-3.81241	0.000154585	0.132173	-2288.03
rs6822130	4	153911087	3.81238	0.000154604	0.132173	1931.41
rs697523	7	16765898	3.81192	0.000154882	0.132173	772.679
rs73484491	13	62050904	3.81187	0.000154911	0.132173	2208.92
rs73709447	8	123173857	3.81162	0.000155067	0.132173	1036.56
rs73709452	8	123179715	3.81162	0.000155067	0.132173	1036.56
rs80298985	15	95787167	-3.81148	0.00015515	0.132173	-4381.1
rs10512082	9	81775361	-3.81116	0.000155344	0.132173	-605.93
rs10881952	10	82474165	-3.81116	0.000155346	0.132173	-534.128
rs8131272	21	40503030	3.81114	0.00015536	0.132173	2356.33
rs12966691	18	1497700	-3.81103	0.000155426	0.132173	-599.492
rs8105490	19	58921763	3.81093	0.000155491	0.132173	2079.23
rs10415891	19	58934093	3.81093	0.000155491	0.132173	2079.23
rs4039600	6	149897455	3.81091	0.0001555	0.132173	550.477
rs56976004	2	198684541	3.81088	0.000155521	0.132173	2278.52
rs28546911	2	183434790	3.81087	0.000155523	0.132173	2137.49
rs7554523	1	5720221	3.81068	0.000155638	0.132173	1706.96
rs10985931	9	126043304	3.81055	0.000155718	0.132173	2086.04
rs7299937	12	20305389	-3.81023	0.000155913	0.132173	-1156.66
rs10803344	1	15393593	3.81018	0.000155947	0.132173	1881.84
rs60879753	21	33295124	3.81003	0.000156038	0.132173	2442.19
rs16988644	21	33297484	3.81003	0.000156038	0.132173	2442.19
rs12508267	4	181989668	3.80994	0.000156095	0.132173	1158.83
rs28573132	4	29397214	-3.80991	0.000156112	0.132173	-556.553
rs6992634	8	53098200	3.80978	0.000156193	0.132173	881.507
rs1057063	2	101008567	3.80968	0.000156253	0.132173	1804.99
rs9980126	21	44571239	3.80967	0.000156262	0.132173	681.972
rs73023743	1	159081315	3.80928	0.000156497	0.132173	2785.98
rs10744092	12	15754928	3.80923	0.000156528	0.132173	1233.81
rs6909730	6	166675384	-3.80919	0.000156553	0.132173	-944.791
rs73942401	2	71977646	3.80901	0.000156664	0.132173	2078.22
rs4259623	1	164932033	3.80852	0.000156968	0.132173	1410.57
rs351228	15	74483415	3.80851	0.000156971	0.132173	2354.75
rs6758622	2	101021135	3.80841	0.000157038	0.132173	1471.89
rs7026867	9	120052359	3.80835	0.000157075	0.132173	1314.92
rs62568190	9	81773672	-3.80833	0.000157085	0.132173	-608.644
rs10177935	2	199270653	3.80814	0.000157204	0.132173	2024.42
rs11628731	14	61712728	3.80782	0.000157402	0.132173	777.211
rs6036600	20	23979305	3.80777	0.000157428	0.132173	879.552
rs1184776	12	81274065	3.8076	0.000157536	0.132173	761.256
rs1185115	12	81291099	3.8076	0.000157536	0.132173	761.256
rs11801766	1	100678167	-3.80748	0.000157613	0.132173	-1609.49
rs10857075	4	121851455	3.80746	0.000157621	0.132173	742.253
rs11211460	1	39309107	3.80746	0.000157621	0.132173	532.704
rs72908996	4	99957208	3.80706	0.000157868	0.132173	2546.87
rs11866555	16	61285990	3.80682	0.000158022	0.132173	2353.73
rs10929959	2	160805582	3.80676	0.000158056	0.132173	1120.59
rs11259722	10	6629605	-3.80641	0.000158273	0.132173	-3579.81
rs6060994	20	30435887	3.80631	0.000158338	0.132173	2076.79
rs1520806	12	81270272	3.80627	0.000158359	0.132173	761.232
rs1394619	5	168284095	3.80595	0.000158563	0.132173	1344.71
rs877664	13	48903689	3.80589	0.000158596	0.132173	1418.14
rs56812082	3	95986224	3.80575	0.000158684	0.132173	695.977
rs11007032	10	28631042	-3.80545	0.00015887	0.132173	-584.956
rs16830662	2	152903317	3.80503	0.000159132	0.132173	2205.07
rs116713785	3	78171736	-3.80456	0.00015943	0.132173	-2782.57
rs11821046	11	7765884	3.8045	0.000159466	0.132173	1150.14
rs2691402	4	58171793	3.80446	0.000159492	0.132173	1191.41
rs41289586	3	43618558	-3.80434	0.000159569	0.132173	-1898.92
rs7996418	13	112882015	3.8042	0.000159655	0.132173	564.921
rs2038513	9	17556641	3.80406	0.000159743	0.132173	1231.86
rs76529599	15	50619564	3.80391	0.000159839	0.132173	2351.98
rs74245663	15	50625952	3.80391	0.000159839	0.132173	2351.98
rs820379	3	123408322	3.80375	0.000159935	0.132173	1354.66
rs7580491	2	129258848	3.80366	0.000159992	0.132173	2352.13
rs2732922	2	18189420	3.8034	0.000160156	0.132173	1807.75
rs13415379	2	68428219	3.80259	0.000160664	0.132173	2781.28
rs4475903	11	6756574	3.80254	0.0001607	0.132173	938.848
rs2822577	21	15705554	3.8024	0.000160789	0.132173	555.834
rs12200662	6	112671813	3.80225	0.000160879	0.132173	634.541
rs520850	11	35666886	3.80202	0.000161025	0.132173	1403.98
rs7702532	5	852207	3.80173	0.000161211	0.132173	548.087
rs60743553	2	218925553	3.80161	0.000161283	0.132173	1766.52
rs7228617	18	56191351	3.80113	0.000161587	0.132173	2272.86
rs1399702	3	45505832	3.80106	0.000161635	0.132173	2139.18
rs2615881	10	117694610	3.80097	0.000161691	0.132173	1083.57
rs117307126	15	22766319	-3.80074	0.000161836	0.132173	-4369.1
rs59497431	3	117485903	3.80074	0.000161839	0.132173	1327.09
rs2025585	1	190653512	3.80073	0.000161845	0.132173	980.709
rs17338168	12	88756601	-3.8005	0.00016199	0.132173	-927.151
rs28462011	4	36906190	3.79999	0.000162312	0.132173	2026.96
rs6838632	4	36907301	3.79999	0.000162312	0.132173	2026.96
rs77499875	17	5464296	3.79996	0.00016233	0.132173	1361.51
rs9317988	13	71720391	3.79969	0.000162506	0.132173	1046.94
rs7849139	9	16507737	3.79963	0.000162545	0.132173	997.03
rs2842273	10	64790099	3.79956	0.000162588	0.132173	2210.36
rs73851475	3	110011820	3.79947	0.000162645	0.132173	1052.4
rs13429801	2	15801550	3.7992	0.000162819	0.132173	2435.44
rs16854034	1	224950100	3.79906	0.00016291	0.132173	2138.09
rs2271922	15	37400834	3.79883	0.000163051	0.132173	1432.97
rs7033112	9	2748501	3.79877	0.000163092	0.132173	541.817
rs61865616	10	120262844	3.7987	0.000163136	0.132173	623.012
rs1991498	5	54170032	3.79867	0.000163154	0.132173	980.5
rs1936678	1	192430912	3.79867	0.000163159	0.132173	1760.04
rs4077531	11	1013167	3.79852	0.00016325	0.132173	544.564
rs7709265	5	147605658	3.79846	0.000163293	0.132173	2348.71
rs12536687	7	1293797	3.7983	0.000163395	0.132173	2201.27
rs17693577	4	55345209	3.79811	0.000163517	0.132173	559.983
rs79457979	10	58857313	-3.79809	0.000163525	0.132173	-2279.68
rs11005668	10	58915996	-3.79809	0.000163525	0.132173	-2279.68
rs13376802	10	58944130	-3.79809	0.000163525	0.132173	-2279.68
rs12245487	10	58992362	-3.79809	0.000163525	0.132173	-2279.68
rs11975785	7	48131429	3.79767	0.000163797	0.132173	2540.76
rs1231717	11	29541721	3.79759	0.000163849	0.132173	1731.99
rs9589866	13	87675072	3.79753	0.00016389	0.132173	2356.96
rs6492684	13	87681440	3.79753	0.00016389	0.132173	2356.96
rs11971124	7	40163104	3.79739	0.000163976	0.132173	1804.97
rs1040029	3	188458028	-3.797	0.000164226	0.132173	-572.489
rs9470085	6	35700433	3.79692	0.000164279	0.132173	2777.14
rs28690370	21	42756275	3.79681	0.00016435	0.132173	647.25
rs12692015	2	140585583	-3.79666	0.000164447	0.132173	-549.702
rs112094932	5	82825056	3.79646	0.000164574	0.132173	1721.84
rs6844943	4	153909331	3.79614	0.000164781	0.132173	1923.3
rs35863385	7	44328452	-3.79605	0.000164839	0.132173	-1776.04
rs10416684	19	392023	3.79594	0.000164915	0.132173	653.165
rs115571058	2	213939599	-3.79585	0.000164972	0.132173	-6158.89
rs114693211	20	17876541	-3.79585	0.000164972	0.132173	-6158.89
rs7587333	2	101006787	3.7958	0.000165001	0.132173	1700.93
rs4146720	8	123435559	3.79578	0.000165017	0.132173	948.315
rs7532876	1	149999059	3.79563	0.000165113	0.132173	758.929
rs12204534	6	48920376	-3.7949	0.000165586	0.132173	-553.586
rs11676283	2	9484361	3.79433	0.000165954	0.132173	2432.41
rs17092203	20	33575014	3.79426	0.000166004	0.132173	2269.17
rs71416012	14	59067880	3.7939	0.000166238	0.132173	1379.11
rs2121982	2	240053873	3.79373	0.000166347	0.132173	1873.94
rs35943616	9	140707590	3.79373	0.000166348	0.132173	1689.92
rs116171264	3	145469708	-3.79371	0.000166361	0.132173	-3568.02
rs6877664	5	55401335	3.7937	0.000166363	0.132173	2354.65
rs3101651	15	27929124	3.79361	0.000166424	0.132173	1330.28
rs2320320	2	133705849	3.79342	0.000166547	0.132173	1536.73
rs2413770	15	45555771	3.79329	0.000166636	0.132173	1396.99
rs11950459	5	121565539	3.79325	0.000166661	0.132173	1725
rs4964560	12	107686105	-3.79297	0.000166839	0.132173	-553.897
rs73254508	7	9341264	3.79294	0.000166863	0.132173	2134.74
rs10821119	9	96145271	3.79293	0.000166871	0.132173	741.271
rs113868894	2	237214261	3.79293	0.000166871	0.132173	2921.43
rs77564644	13	26851917	-3.7924	0.000167212	0.132173	-2647.49
rs16941612	15	88830218	3.7916	0.00016774	0.132173	2197.5
rs5780814	1	215270847	3.79152	0.000167792	0.132173	1833.57
rs60974255	5	121573421	3.79104	0.00016811	0.132173	1833.16
rs2816517	8	5778001	-3.79094	0.000168173	0.132173	-569.772
rs7532680	1	161988206	3.79058	0.000168411	0.132173	639.968
rs17306398	11	23192235	-3.79038	0.000168544	0.132173	-929.412
rs12099049	11	23219311	-3.79038	0.000168544	0.132173	-929.412
rs116644141	4	137913757	-3.79022	0.000168649	0.132173	-6150.01
rs6989077	8	28099429	3.79016	0.000168686	0.132173	1878.1
rs75032145	7	45943156	-3.79006	0.000168755	0.132173	-735.603
rs3814302	1	35900615	3.78991	0.000168854	0.132173	1079.86
rs75601218	8	56772496	-3.7893	0.000169258	0.132173	-815.592
rs58225508	5	121555864	3.78896	0.000169483	0.132173	1723.1
rs28464997	18	70127144	3.78894	0.000169494	0.132173	1473.73
rs1541042	1	100430720	-3.78887	0.000169543	0.132173	-600.812
rs10465699	1	215301524	3.78877	0.000169605	0.132173	1832.09
rs12064019	1	215304579	3.78877	0.000169605	0.132173	1832.09
rs202184889	13	25773862	-3.7887	0.000169655	0.132173	-1440.06
rs4280248	16	86062049	3.78856	0.000169749	0.132173	635.385
rs2619191	2	4699776	3.78846	0.000169814	0.132173	2644.82
rs2528530	7	93233270	3.78835	0.000169887	0.132173	2644.8
rs716347	18	22316845	3.7883	0.00016992	0.132173	1061.91
rs9964738	18	75959126	-3.78826	0.000169946	0.132173	-848.674
rs1687716	10	16968845	-3.78825	0.000169952	0.132173	-624.406
rs13010567	2	23048336	-3.78819	0.000169995	0.132173	-534.132
rs3218398	7	152370175	3.78814	0.000170024	0.132173	2917.85
rs9487749	6	112232986	3.78811	0.000170049	0.132173	630.625
rs2875272	13	39670176	3.7881	0.000170055	0.132173	2917.97
rs76909939	13	93639662	3.78763	0.000170365	0.132173	2525
rs2187983	8	91526934	3.78715	0.000170687	0.132173	533.156
rs1397092	8	123159680	3.78714	0.000170696	0.132173	1015.86
rs1397094	8	123159934	3.78714	0.000170696	0.132173	1015.86
rs59217241	3	75233341	3.78712	0.000170705	0.132173	1614.34
rs145668289	2	170802227	-3.78711	0.000170715	0.132173	-2770.16
rs16982870	21	16752417	3.78701	0.000170778	0.132173	2770.09
rs235936	21	28616525	-3.7869	0.00017085	0.132173	-558.152
rs8032711	15	92778018	3.78688	0.000170865	0.132173	1702.44
rs4903611	14	78040757	3.78683	0.000170899	0.132173	2769.96
rs200379686	18	67545582	-3.78679	0.00017093	0.132173	-5022
rs35044555	14	59067153	3.78675	0.000170952	0.132173	1376.81
rs7284529	22	39296504	3.78669	0.000170994	0.132173	1206.13
rs34772727	14	60053085	-3.78628	0.000171265	0.132173	-1129.9
rs7172911	15	92785645	3.78624	0.000171297	0.132173	1640.08
rs561905	1	35736853	3.78615	0.000171355	0.132173	1103.01
rs1927618	9	16572826	3.78592	0.000171506	0.132173	801.724
rs938840	4	18851987	-3.78545	0.000171823	0.132173	-597.391
rs34241539	17	1693392	-3.78544	0.000171832	0.132173	-526.783
rs66712478	16	55145750	3.78527	0.000171949	0.132173	2341.41
rs8042182	15	55087399	3.78521	0.000171986	0.132173	2340.79
rs73296015	14	77489108	-3.78476	0.00017229	0.132173	-3895.72
rs17565271	5	26985012	3.78459	0.000172405	0.132173	561.93
rs11912083	22	40509217	3.7845	0.000172464	0.132173	3088.86
rs8022400	14	62938278	3.78447	0.000172482	0.132173	687.279
rs3792007	2	26497541	-3.78439	0.000172538	0.132173	-693.765
rs6677276	1	221900455	3.7842	0.000172668	0.132173	2201.67
rs6957431	7	137337279	3.78418	0.000172677	0.132173	1333.7
rs1183655	3	109046621	3.78385	0.000172902	0.132173	865.193
rs2068832	19	48146728	-3.78373	0.000172987	0.132173	-543.106
rs9356970	6	25257966	-3.78363	0.000173049	0.132173	-583.944
rs77382683	13	93638291	3.78333	0.000173252	0.132173	2522.13
rs73208567	8	17133655	-3.78299	0.000173485	0.132173	-948.502
rs6852329	4	70477005	3.7825	0.000173816	0.132173	664.511
rs202095253	4	70478256	3.7825	0.000173816	0.132173	664.511
rs7186913	16	11503672	3.78244	0.000173857	0.132173	1593.23
rs2339228	8	91734482	3.78208	0.000174101	0.132173	538.587
rs6826520	4	188099394	3.78193	0.000174206	0.132173	518.618
rs116386405	2	170823108	-3.78185	0.00017426	0.132173	-2766.58
rs16829337	3	95966707	3.78178	0.000174304	0.132173	650.744
rs7342663	15	95553638	3.78169	0.000174372	0.132173	1341.09
rs7657168	4	175485146	3.78147	0.000174518	0.132173	563.893
rs55804802	9	124893186	3.78139	0.00017457	0.132173	1527.85
rs11887482	2	237779984	3.78122	0.000174687	0.132173	1155.4
rs2255998	14	62051682	3.78117	0.000174726	0.132173	1236.99
rs9587235	13	107478929	3.78096	0.000174867	0.132173	1569.13
rs450032	13	56721542	3.78091	0.000174899	0.132173	2520.64
rs6464507	7	142326241	3.78085	0.00017494	0.132173	1325.66
rs1127129	8	141526847	3.78085	0.000174941	0.132173	2433.03
rs2745626	6	1466548	3.78068	0.000175056	0.132173	2269.52
rs7613463	3	194477034	3.78067	0.000175063	0.132173	707.835
rs11127185	2	28861067	-3.78034	0.000175292	0.132173	-705.079
rs11747287	5	36953198	-3.78019	0.000175396	0.132173	-1516.75
rs2974240	19	48044281	3.78011	0.000175449	0.132173	880.172
rs809	14	78556464	3.77967	0.000175749	0.132173	541.05
rs1529209	18	68491127	3.77964	0.000175768	0.132173	933.181
rs6437907	3	110072760	3.77959	0.000175808	0.132173	985.103
rs7014119	8	35801618	3.77944	0.000175908	0.132173	657.77
rs280418	13	56708143	3.77923	0.000176051	0.132173	1861.89
rs56012512	7	50801616	3.7792	0.000176075	0.132173	2519.45
rs73697746	7	50862722	3.7792	0.000176075	0.132173	2519.45
rs10909897	1	3115232	3.77895	0.000176247	0.132173	667.336
rs2667175	4	121803254	3.77874	0.000176386	0.132173	690.693
rs11801331	1	158353965	3.77864	0.000176455	0.132173	1308.89
rs7964775	12	32500921	3.77833	0.000176671	0.132173	2910.5
rs10908401	1	36082395	3.77797	0.00017692	0.132173	1089.79
rs35804074	2	242433953	-3.7778	0.000177035	0.132173	-1509.62
rs10931137	2	185280369	3.77766	0.000177136	0.132173	2126.38
rs2037677	7	137327157	3.7776	0.000177175	0.132173	1144.43
rs2424511	20	23043577	3.77706	0.000177553	0.132173	541.277
rs10849081	12	4597481	-3.77669	0.000177805	0.132173	-724.881
rs115422471	5	53062236	-3.77662	0.000177854	0.132173	-4342.13
rs117040678	8	6155811	-3.7765	0.000177937	0.132173	-1741.5
rs7582063	2	222437365	3.77618	0.000178158	0.132173	1826.27
rs175959	13	56710548	3.77599	0.000178295	0.132173	1860.27
rs57959140	3	144247960	3.77596	0.000178314	0.132173	850.938
rs4816030	20	844672	3.77569	0.000178498	0.132173	528.546
rs114216281	1	213643618	-3.7755	0.000178633	0.132173	-1972.87
rs79718982	2	78599840	3.77546	0.000178663	0.132173	2635.99
rs988600	4	42714626	3.77541	0.000178694	0.132173	863.368
rs3809470	14	105531945	3.77531	0.000178763	0.132173	579.238
rs73053311	5	18175068	3.77531	0.000178765	0.132173	2181.18
rs55887432	5	100960789	3.77531	0.000178769	0.132173	1630.46
rs1861745	12	107301642	3.77521	0.000178833	0.132173	889.596
rs7751096	6	121221008	3.77504	0.000178956	0.132173	1870.75
rs13148781	4	18845643	-3.77497	0.000179001	0.132173	-582.967
rs2021284	6	120469664	3.77496	0.000179009	0.132173	1419.44
rs114479146	2	141636071	-3.77488	0.000179066	0.132173	-1464.56
rs28659806	4	99888146	3.77447	0.00017935	0.132173	1318.17
rs73871529	4	165821346	3.77434	0.000179444	0.132173	2265.81
rs73871532	4	165822223	3.77434	0.000179444	0.132173	2265.81
rs1452083	3	62587175	3.77425	0.000179504	0.132173	1446.34
rs6720330	2	194127291	3.77398	0.000179698	0.132173	2066.57
rs28498698	8	98837520	3.77388	0.000179764	0.132173	1290.79
rs10019555	4	104615281	3.77381	0.000179816	0.132173	711.432
rs7237452	18	4029893	-3.77372	0.000179878	0.132173	-552.094
rs79242462	8	59426076	3.77349	0.000180042	0.132173	1870.23
rs808413	10	116814259	3.77333	0.000180149	0.132173	1711.64
rs16983475	2	17479055	3.77323	0.00018022	0.132173	1957.48
rs560388	10	98520180	3.77316	0.000180275	0.132173	1133.35
rs118122977	9	18143972	-3.77306	0.000180339	0.132173	-1054.07
rs35097184	2	120107924	-3.77302	0.000180372	0.132173	-874.704
rs199633968	15	72235044	-3.773	0.000180386	0.132173	-5004.22
rs200998582	15	72737928	-3.773	0.000180386	0.132173	-5004.22
rs2223685	20	37891470	3.77294	0.000180429	0.132173	2428.07
rs12229103	12	701517	-3.7728	0.000180524	0.132173	-1035.61
rs1917182	10	54680621	3.77278	0.000180536	0.132173	2116.67
rs2061540	13	72455473	3.77259	0.000180669	0.132173	561.914
rs7246130	19	13300539	3.77244	0.000180777	0.132173	2906.09
rs75318547	1	189562301	-3.77221	0.000180941	0.132173	-1875.97
rs75857283	1	189629037	-3.77221	0.000180941	0.132173	-1875.97
rs17152128	7	50836416	3.77174	0.000181274	0.132173	2514.69
rs2169643	3	110889974	3.77154	0.000181417	0.132173	1106.86
rs2080745	12	14737360	3.77113	0.000181704	0.132173	1181.32
rs6759323	2	168292597	3.77098	0.000181808	0.132173	1925.05
rs9840993	3	123457893	3.7709	0.000181866	0.132173	1583.03
rs1241068	13	50751411	3.77083	0.000181917	0.132173	2185.79
rs76217029	11	6699960	3.77058	0.000182093	0.132173	732.673
rs280424	13	56710701	3.77052	0.000182136	0.132173	2513.82
rs6877761	5	2605834	3.77046	0.000182176	0.132173	763.189
rs11762899	7	125156846	3.77029	0.000182299	0.132173	731.659
rs17140512	7	68823637	3.77013	0.000182416	0.132173	3077.45
rs199803001	11	77972123	3.77008	0.000182447	0.132173	653.429
rs191283194	2	237203674	3.77003	0.000182485	0.132173	1471.1
rs1772985	6	2511391	3.7699	0.000182576	0.132173	2004.66
rs12660753	6	120494178	3.76986	0.000182605	0.132173	1380.78
rs17081986	6	120501360	3.76986	0.000182605	0.132173	1380.78
rs10025387	4	67112498	3.76985	0.000182615	0.132173	1786.49
rs71429826	13	23659244	-3.76985	0.000182616	0.132173	-704.68
rs2851161	11	75989871	3.76964	0.000182762	0.132173	598.716
rs77437530	2	237210058	3.76958	0.000182804	0.132173	2417.06
rs4777171	15	69952879	3.76954	0.000182833	0.132173	2121.93
rs11862347	16	89154654	3.76935	0.000182968	0.132173	547.313
rs2407758	5	54186701	3.76838	0.000183662	0.132173	960.766
[truncated: 216,720+ more rows]
