# Supplementary material for: Genome-Wide Association Studies for Cerebrospinal Fluid Soluble TREM2 in Alzheimer’s Disease
Source: Front Aging Neurosci. 2019 Oct 25;11:297. doi: 10.3389/fnagi.2019.00297 (PMC6823606; doi:10.3389/fnagi.2019.00297)
Supplement: Supplementary file 6 [file Table_5.XLSX]

## Sheet: PANTHER Overrepresentation Test
GO biological process complete	# Ref gene (20996 in total)	# Genes	# Expected genes	over/under	Fold enrichment	P-value
negative regulation of viral process (GO:0048525)	99	46	20.25	+	2.27	0.00516
regulation of viral genome replication (GO:0045069)	94	42	19.23	+	2.18	0.0395
regulation of viral life cycle (GO:1903900)	144	64	29.46	+	2.17	0.000188
negative regulation of multi-organism process (GO:0043901)	180	75	36.82	+	2.04	0.000168
regulation of symbiosis, encompassing mutualism through parasitism (GO:0043903)	231	92	47.25	+	1.95	3.77e-05
regulation of viral process (GO:0050792)	202	80	41.32	+	1.94	0.000464
neutrophil activation (GO:0042119)	496	188	101.46	+	1.85	3.76e-11
neutrophil activation involved in immune response (GO:0002283)	487	184	99.62	+	1.85	9.77e-11
granulocyte activation (GO:0036230)	501	189	102.49	+	1.84	4.86e-11
neutrophil degranulation (GO:0043312)	483	182	98.8	+	1.84	1.72e-10
neutrophil mediated immunity (GO:0002446)	494	185	101.05	+	1.83	1.79e-10
leukocyte degranulation (GO:0043299)	505	188	103.3	+	1.82	1.86e-10
myeloid cell activation involved in immune response (GO:0002275)	518	192	105.96	+	1.81	1.45e-10
regulation of multi-organism process (GO:0043900)	407	150	83.26	+	1.8	1.6e-07
myeloid leukocyte mediated immunity (GO:0002444)	515	189	105.35	+	1.79	5.55e-10
negative regulation of secretion (GO:0051048)	223	81	45.62	+	1.78	0.011
leukocyte activation involved in immune response (GO:0002366)	614	220	125.6	+	1.75	5.12e-11
cell activation involved in immune response (GO:0002263)	618	221	126.42	+	1.75	5.38e-11
myeloid leukocyte activation (GO:0002274)	573	204	117.21	+	1.74	9.07e-10
regulated exocytosis (GO:0045055)	694	245	141.97	+	1.73	7.02e-12
regulation of I-kappaB kinase/NF-kappaB signaling (GO:0043122)	232	81	47.46	+	1.71	0.0457
exocytosis (GO:0006887)	782	267	159.97	+	1.67	1.57e-11
cytokine-mediated signaling pathway (GO:0019221)	661	224	135.22	+	1.66	6.33e-09
positive regulation of innate immune response (GO:0045089)	335	113	68.53	+	1.65	0.00377
regulation of protein secretion (GO:0050708)	448	148	91.64	+	1.61	0.000234
leukocyte activation (GO:0045321)	902	297	184.52	+	1.61	3.17e-11
cell activation (GO:0001775)	1048	344	214.38	+	1.6	2.71e-13
regulation of peptide secretion (GO:0002791)	476	156	97.37	+	1.6	0.000163
positive regulation of secretion (GO:0051047)	416	136	85.1	+	1.6	0.00148
regulation of innate immune response (GO:0045088)	442	144	90.42	+	1.59	0.000792
actin cytoskeleton organization (GO:0030036)	482	157	98.6	+	1.59	0.000214
positive regulation of secretion by cell (GO:1903532)	386	125	78.96	+	1.58	0.00728
secretion by cell (GO:0032940)	989	320	202.31	+	1.58	2.32e-11
regulation of secretion (GO:0051046)	790	255	161.6	+	1.58	2.26e-08
actin filament-based process (GO:0030029)	556	179	113.74	+	1.57	5.14e-05
regulation of cytokine production (GO:0001817)	685	220	140.13	+	1.57	1.14e-06
cellular response to cytokine stimulus (GO:0071345)	990	317	202.52	+	1.57	1.14e-10
positive regulation of apoptotic process (GO:0043065)	631	202	129.08	+	1.56	8.41e-06
regulation of secretion by cell (GO:1903530)	731	234	149.54	+	1.56	3.9e-07
positive regulation of programmed cell death (GO:0043068)	635	203	129.9	+	1.56	8.5e-06
positive regulation of defense response (GO:0031349)	457	146	93.49	+	1.56	0.00194
positive regulation of cell death (GO:0010942)	686	219	140.33	+	1.56	2.07e-06
wound healing (GO:0042060)	471	150	96.35	+	1.56	0.00159
inflammatory response (GO:0006954)	485	154	99.21	+	1.55	0.00131
response to cytokine (GO:0034097)	1078	341	220.52	+	1.55	5.11e-11
positive regulation of cell migration (GO:0030335)	487	154	99.62	+	1.55	0.00166
response to wounding (GO:0009611)	563	178	115.17	+	1.55	0.000191
positive regulation of cytokine production (GO:0001819)	440	137	90.01	+	1.52	0.0167
regulation of defense response (GO:0031347)	744	231	152.19	+	1.52	7.15e-06
symbiont process (GO:0044403)	771	239	157.72	+	1.52	4.16e-06
viral process (GO:0016032)	695	215	142.17	+	1.51	3.68e-05
regulation of hemopoiesis (GO:1903706)	445	137	91.03	+	1.5	0.0292
negative regulation of transport (GO:0051051)	475	146	97.17	+	1.5	0.0154
secretion (GO:0046903)	1103	339	225.63	+	1.5	2.25e-09
positive regulation of locomotion (GO:0040017)	541	166	110.67	+	1.5	0.00344
positive regulation of cellular component movement (GO:0051272)	522	160	106.78	+	1.5	0.00588
positive regulation of cell motility (GO:2000147)	509	156	104.12	+	1.5	0.00811
transmembrane receptor protein tyrosine kinase signaling pathway (GO:0007169)	505	154	103.3	+	1.49	0.0124
blood vessel development (GO:0001568)	486	148	99.42	+	1.49	0.0213
vasculature development (GO:0001944)	509	155	104.12	+	1.49	0.0124
regulation of response to external stimulus (GO:0032101)	761	231	155.67	+	1.48	4.54e-05
interspecies interaction between organisms (GO:0044419)	814	247	166.51	+	1.48	1.37e-05
cardiovascular system development (GO:0072358)	519	157	106.17	+	1.48	0.0153
regulation of protein localization (GO:0032880)	999	301	204.36	+	1.47	4.33e-07
regulation of protein transport (GO:0051223)	688	206	140.74	+	1.46	0.000806
hemopoiesis (GO:0030097)	552	165	112.92	+	1.46	0.0165
regulation of peptide transport (GO:0090087)	718	214	146.88	+	1.46	0.000631
hematopoietic or lymphoid organ development (GO:0048534)	601	179	122.94	+	1.46	0.00762
positive regulation of MAPK cascade (GO:0043410)	536	159	109.65	+	1.45	0.0377
regulation of establishment of protein localization (GO:0070201)	733	217	149.94	+	1.45	0.000832
immune effector process (GO:0002252)	1072	316	219.29	+	1.44	1.42e-06
regulation of cell migration (GO:0030334)	827	243	169.17	+	1.44	0.000257
enzyme linked receptor protein signaling pathway (GO:0007167)	710	208	145.24	+	1.43	0.00312
immune system development (GO:0002520)	636	186	130.1	+	1.43	0.0142
regulation of locomotion (GO:0040012)	963	281	196.99	+	1.43	3.89e-05
regulation of cell motility (GO:2000145)	888	256	181.65	+	1.41	0.000515
circulatory system development (GO:0072359)	852	245	174.29	+	1.41	0.00121
regulation of MAPK cascade (GO:0043408)	742	213	151.79	+	1.4	0.00886
positive regulation of transport (GO:0051050)	965	277	197.4	+	1.4	0.000211
regulation of cell adhesion (GO:0030155)	671	192	137.26	+	1.4	0.0362
regulation of cellular component movement (GO:0051270)	969	277	198.22	+	1.4	0.0003
regulation of intracellular signal transduction (GO:1902531)	1813	518	370.87	+	1.4	1.72e-10
cellular response to organic substance (GO:0071310)	2306	657	471.72	+	1.39	4.18e-14
regulation of programmed cell death (GO:0043067)	1553	442	317.69	+	1.39	3.15e-08
apoptotic process (GO:0006915)	907	258	185.54	+	1.39	0.00132
cell death (GO:0008219)	1073	305	219.5	+	1.39	0.000101
leukocyte mediated immunity (GO:0002443)	760	216	155.47	+	1.39	0.0144
regulation of apoptotic process (GO:0042981)	1534	435	313.8	+	1.39	7.78e-08
positive regulation of hydrolase activity (GO:0051345)	759	215	155.26	+	1.38	0.0188
regulation of cell death (GO:0010941)	1677	474	343.05	+	1.38	1.28e-08
defense response (GO:0006952)	1320	373	270.02	+	1.38	4.08e-06
regulation of cellular catabolic process (GO:0031329)	815	230	166.72	+	1.38	0.0108
regulation of catabolic process (GO:0009894)	976	275	199.65	+	1.38	0.00112
positive regulation of signaling (GO:0023056)	1799	505	368.01	+	1.37	6.05e-09
intracellular signal transduction (GO:0035556)	1678	471	343.26	+	1.37	4.09e-08
cellular response to oxygen-containing compound (GO:1901701)	994	279	203.34	+	1.37	0.00124
negative regulation of multicellular organismal process (GO:0051241)	1180	331	241.38	+	1.37	8.58e-05
positive regulation of intracellular signal transduction (GO:1902533)	1006	282	205.79	+	1.37	0.00118
positive regulation of cell communication (GO:0010647)	1791	502	366.37	+	1.37	8.99e-09
regulation of response to stress (GO:0080134)	1456	408	297.84	+	1.37	1.59e-06
positive regulation of signal transduction (GO:0009967)	1637	458	334.87	+	1.37	1.31e-07
positive regulation of molecular function (GO:0044093)	1769	494	361.87	+	1.37	2.42e-08
regulation of anatomical structure morphogenesis (GO:0022603)	1060	296	216.84	+	1.37	0.000793
response to abiotic stimulus (GO:0009628)	1153	321	235.86	+	1.36	0.000294
tube development (GO:0035295)	837	233	171.22	+	1.36	0.0234
negative regulation of cellular protein metabolic process (GO:0032269)	1023	284	209.27	+	1.36	0.00235
negative regulation of protein metabolic process (GO:0051248)	1089	302	222.77	+	1.36	0.00107
cellular response to endogenous stimulus (GO:0071495)	1154	320	236.07	+	1.36	0.000445
positive regulation of cell differentiation (GO:0045597)	957	265	195.77	+	1.35	0.00721
regulation of cell differentiation (GO:0045595)	1795	497	367.19	+	1.35	7.17e-08
regulation of immune system process (GO:0002682)	1629	450	333.23	+	1.35	1.08e-06
regulation of cell development (GO:0060284)	928	256	189.83	+	1.35	0.0146
regulation of cellular localization (GO:0060341)	900	248	184.11	+	1.35	0.0229
positive regulation of catalytic activity (GO:0043085)	1419	391	290.27	+	1.35	2.66e-05
programmed cell death (GO:0012501)	1038	286	212.34	+	1.35	0.00393
cellular response to chemical stimulus (GO:0070887)	2825	777	577.89	+	1.34	7.54e-14
positive regulation of protein modification process (GO:0031401)	1211	333	247.73	+	1.34	0.000518
cell migration (GO:0016477)	935	257	191.27	+	1.34	0.018
immune system process (GO:0002376)	2740	751	560.5	+	1.34	6.92e-13
localization of cell (GO:0051674)	1045	286	213.77	+	1.34	0.0067
cell motility (GO:0048870)	1045	286	213.77	+	1.34	0.0067
cytoskeleton organization (GO:0007010)	1064	291	217.65	+	1.34	0.00565
regulation of transport (GO:0051049)	1829	500	374.15	+	1.34	3.8e-07
positive regulation of protein phosphorylation (GO:0001934)	995	272	203.54	+	1.34	0.0137
response to hormone (GO:0009725)	897	245	183.49	+	1.34	0.0478
cell adhesion (GO:0007155)	919	251	187.99	+	1.34	0.0368
negative regulation of response to stimulus (GO:0048585)	1594	435	326.07	+	1.33	1.01e-05
positive regulation of cellular component organization (GO:0051130)	1192	325	243.84	+	1.33	0.00162
regulation of multicellular organismal development (GO:2000026)	2014	549	411.99	+	1.33	5.55e-08
regulation of localization (GO:0032879)	2702	736	552.73	+	1.33	5.88e-12
negative regulation of cell death (GO:0060548)	992	270	202.93	+	1.33	0.0206
response to organic substance (GO:0010033)	2922	795	597.73	+	1.33	3.55e-13
positive regulation of cellular protein metabolic process (GO:0032270)	1575	428	322.19	+	1.33	2.31e-05
response to endogenous stimulus (GO:0009719)	1430	388	292.52	+	1.33	0.000161
vesicle-mediated transport (GO:0016192)	1917	520	392.15	+	1.33	4.49e-07
positive regulation of multicellular organismal process (GO:0051240)	1720	466	351.85	+	1.32	6.09e-06
positive regulation of phosphorylation (GO:0042327)	1046	283	213.97	+	1.32	0.0185
response to stress (GO:0006950)	3484	942	712.7	+	1.32	7.08e-16
positive regulation of phosphorus metabolic process (GO:0010562)	1114	301	227.88	+	1.32	0.0097
positive regulation of phosphate metabolic process (GO:0045937)	1114	301	227.88	+	1.32	0.0097
regulation of hydrolase activity (GO:0051336)	1277	345	261.23	+	1.32	0.00156
nitrogen compound transport (GO:0071705)	1811	489	370.46	+	1.32	3.41e-06
regulation of multicellular organismal process (GO:0051239)	3091	834	632.3	+	1.32	3.4e-13
locomotion (GO:0040011)	1279	345	261.64	+	1.32	0.0018
positive regulation of immune system process (GO:0002684)	1130	304	231.16	+	1.32	0.0121
positive regulation of response to stimulus (GO:0048584)	2399	644	490.75	+	1.31	8.45e-09
organic substance transport (GO:0071702)	2180	585	445.95	+	1.31	1.24e-07
regulation of immune response (GO:0050776)	1123	301	229.72	+	1.31	0.0183
positive regulation of protein metabolic process (GO:0051247)	1679	450	343.46	+	1.31	4.57e-05
organonitrogen compound catabolic process (GO:1901565)	1038	278	212.34	+	1.31	0.0478
regulation of developmental process (GO:0050793)	2551	683	521.84	+	1.31	2.36e-09
response to oxygen-containing compound (GO:1901700)	1521	407	311.14	+	1.31	0.000316
regulation of protein modification process (GO:0031399)	1810	484	370.26	+	1.31	1.49e-05
regulation of cell communication (GO:0010646)	3634	970	743.38	+	1.3	5.87e-15
regulation of cell population proliferation (GO:0042127)	1616	431	330.57	+	1.3	0.000173
positive regulation of developmental process (GO:0051094)	1351	360	276.36	+	1.3	0.00304
regulation of cellular protein metabolic process (GO:0032268)	2576	686	526.95	+	1.3	5.59e-09
ion transport (GO:0006811)	1337	356	273.5	+	1.3	0.0038
immune response (GO:0006955)	1827	486	373.74	+	1.3	2.67e-05
protein transport (GO:0015031)	1490	396	304.8	+	1.3	0.000985
cell surface receptor signaling pathway (GO:0007166)	2441	648	499.34	+	1.3	4.94e-08
regulation of signaling (GO:0023051)	3674	975	751.56	+	1.3	2.27e-14
peptide transport (GO:0015833)	1515	402	309.91	+	1.3	0.000923
regulation of protein phosphorylation (GO:0001932)	1419	376	290.27	+	1.3	0.00281
regulation of protein metabolic process (GO:0051246)	2747	727	561.93	+	1.29	3.12e-09
establishment of protein localization (GO:0045184)	1572	416	321.57	+	1.29	0.000721
organonitrogen compound biosynthetic process (GO:1901566)	1402	371	286.8	+	1.29	0.00384
response to external stimulus (GO:0009605)	2076	549	424.67	+	1.29	4.89e-06
amide transport (GO:0042886)	1547	409	316.46	+	1.29	0.00103
cellular response to stress (GO:0033554)	1669	441	341.42	+	1.29	0.000334
movement of cell or subcellular component (GO:0006928)	1511	398	309.09	+	1.29	0.00224
negative regulation of cell communication (GO:0010648)	1326	349	271.25	+	1.29	0.0137
negative regulation of signal transduction (GO:0009968)	1230	323	251.61	+	1.28	0.0408
regulation of cellular component organization (GO:0051128)	2442	641	499.54	+	1.28	4.31e-07
negative regulation of signaling (GO:0023057)	1330	349	272.07	+	1.28	0.0178
regulation of phosphorylation (GO:0042325)	1565	410	320.14	+	1.28	0.00252
transport (GO:0006810)	4472	1170	914.8	+	1.28	1.4e-16
regulation of signal transduction (GO:0009966)	3278	857	670.56	+	1.28	1.79e-10
establishment of localization (GO:0051234)	4593	1200	939.56	+	1.28	5.25e-17
positive regulation of cellular metabolic process (GO:0031325)	3270	852	668.92	+	1.27	4.66e-10
localization (GO:0051179)	5662	1466	1158.23	+	1.27	2.77e-21
anatomical structure morphogenesis (GO:0009653)	2102	544	429.99	+	1.27	0.00011
regulation of biological quality (GO:0065008)	4007	1036	819.68	+	1.26	1.83e-12
positive regulation of metabolic process (GO:0009893)	3568	922	729.88	+	1.26	1.96e-10
protein localization (GO:0008104)	2111	545	431.83	+	1.26	0.000145
regulation of catalytic activity (GO:0050790)	2309	596	472.34	+	1.26	2.8e-05
positive regulation of macromolecule metabolic process (GO:0010604)	3297	848	674.44	+	1.26	8.72e-09
catabolic process (GO:0009056)	2018	518	412.81	+	1.25	0.000701
protein-containing complex assembly (GO:0065003)	1545	396	316.05	+	1.25	0.0315
positive regulation of nitrogen compound metabolic process (GO:0051173)	3130	802	640.28	+	1.25	9.39e-08
macromolecule localization (GO:0033036)	2444	626	499.95	+	1.25	3.23e-05
nervous system development (GO:0007399)	2324	595	475.4	+	1.25	9.07e-05
small molecule metabolic process (GO:0044281)	1711	438	350.01	+	1.25	0.0104
regulation of phosphate metabolic process (GO:0019220)	1755	449	359.01	+	1.25	0.008
regulation of phosphorus metabolic process (GO:0051174)	1757	449	359.42	+	1.25	0.00899
negative regulation of nitrogen compound metabolic process (GO:0051172)	2304	588	471.31	+	1.25	0.000174
positive regulation of cellular process (GO:0048522)	5342	1362	1092.77	+	1.25	1.69e-16
cellular nitrogen compound biosynthetic process (GO:0044271)	1632	416	333.85	+	1.25	0.0294
regulation of response to stimulus (GO:0048583)	4388	1118	897.62	+	1.25	4.17e-12
homeostatic process (GO:0042592)	1629	415	333.23	+	1.25	0.0319
organic substance catabolic process (GO:1901575)	1734	441	354.71	+	1.24	0.0182
cellular catabolic process (GO:0044248)	1747	444	357.37	+	1.24	0.0179
negative regulation of macromolecule metabolic process (GO:0010605)	2599	660	531.66	+	1.24	4.07e-05
protein-containing complex subunit organization (GO:0043933)	1825	462	373.33	+	1.24	0.0162
multi-organism process (GO:0051704)	2508	634	513.04	+	1.24	0.000168
negative regulation of metabolic process (GO:0009892)	2846	719	582.19	+	1.24	1.6e-05
positive regulation of biosynthetic process (GO:0009891)	1991	502	407.28	+	1.23	0.00854
negative regulation of biological process (GO:0048519)	5221	1315	1068.02	+	1.23	8.04e-14
cellular component assembly (GO:0022607)	2473	622	505.88	+	1.23	0.000472
multicellular organism development (GO:0007275)	4963	1246	1015.25	+	1.23	2.87e-12
cellular protein metabolic process (GO:0044267)	3711	931	759.13	+	1.23	1.08e-07
negative regulation of cellular process (GO:0048523)	4648	1164	950.81	+	1.22	1.01e-10
system development (GO:0048731)	4367	1093	893.33	+	1.22	1.21e-09
animal organ development (GO:0048513)	3138	785	641.92	+	1.22	1.27e-05
positive regulation of biological process (GO:0048518)	6102	1525	1248.24	+	1.22	3.7e-16
phosphorus metabolic process (GO:0006793)	2169	542	443.7	+	1.22	0.00835
organelle organization (GO:0006996)	3342	835	683.65	+	1.22	3.97e-06
phosphate-containing compound metabolic process (GO:0006796)	2142	535	438.17	+	1.22	0.0105
positive regulation of gene expression (GO:0010628)	1963	490	401.56	+	1.22	0.0331
cellular component organization (GO:0016043)	5592	1395	1143.92	+	1.22	1.05e-13
biosynthetic process (GO:0009058)	2903	724	593.85	+	1.22	0.000108
cellular protein modification process (GO:0006464)	3088	770	631.69	+	1.22	3.31e-05
protein modification process (GO:0036211)	3088	770	631.69	+	1.22	3.31e-05
organic substance biosynthetic process (GO:1901576)	2845	709	581.98	+	1.22	0.000179
negative regulation of cellular metabolic process (GO:0031324)	2508	625	513.04	+	1.22	0.0015
cellular biosynthetic process (GO:0044249)	2726	679	557.64	+	1.22	0.000414
regulation of molecular function (GO:0065009)	3257	811	666.26	+	1.22	1.41e-05
anatomical structure development (GO:0048856)	5342	1330	1092.77	+	1.22	2.06e-12
organonitrogen compound metabolic process (GO:1901564)	5311	1318	1086.43	+	1.21	8.7e-12
developmental process (GO:0032502)	5686	1408	1163.14	+	1.21	8.38e-13
cellular component organization or biogenesis (GO:0071840)	5773	1426	1180.94	+	1.21	1.06e-12
cellular component biogenesis (GO:0044085)	2694	663	551.09	+	1.2	0.00319
cellular localization (GO:0051641)	2408	592	492.59	+	1.2	0.0173
cellular developmental process (GO:0048869)	3734	916	763.84	+	1.2	1.48e-05
cell differentiation (GO:0030154)	3642	892	745.02	+	1.2	3.55e-05
protein metabolic process (GO:0019538)	4311	1054	881.87	+	1.2	9.84e-07
macromolecule modification (GO:0043412)	3298	804	674.65	+	1.19	0.000571
response to chemical (GO:0042221)	4391	1069	898.24	+	1.19	1.74e-06
cell communication (GO:0007154)	5401	1314	1104.84	+	1.19	3.8e-09
signaling (GO:0023052)	5293	1284	1082.75	+	1.19	1.91e-08
signal transduction (GO:0007165)	4960	1197	1014.63	+	1.18	6.29e-07
cellular response to stimulus (GO:0051716)	6559	1582	1341.73	+	1.18	3.16e-11
regulation of macromolecule metabolic process (GO:0060255)	6141	1481	1256.22	+	1.18	5.69e-10
cellular macromolecule metabolic process (GO:0044260)	5065	1221	1036.11	+	1.18	4.69e-07
response to stimulus (GO:0050896)	8349	2011	1707.89	+	1.18	3.56e-17
cellular metabolic process (GO:0044237)	7634	1834	1561.63	+	1.17	6.29e-14
regulation of metabolic process (GO:0019222)	6662	1599	1362.8	+	1.17	1.09e-10
regulation of cellular metabolic process (GO:0031323)	6205	1489	1269.31	+	1.17	2.26e-09
regulation of gene expression (GO:0010468)	4475	1072	915.42	+	1.17	5.04e-05
regulation of nitrogen compound metabolic process (GO:0051171)	5830	1389	1192.6	+	1.16	2.15e-07
metabolic process (GO:0008152)	8389	1998	1716.08	+	1.16	1.43e-14
nitrogen compound metabolic process (GO:0006807)	6985	1663	1428.87	+	1.16	3.39e-10
organic substance metabolic process (GO:0071704)	7841	1863	1603.98	+	1.16	2.85e-12
regulation of primary metabolic process (GO:0080090)	6009	1424	1229.22	+	1.16	4.41e-07
regulation of biosynthetic process (GO:0009889)	4286	1012	876.76	+	1.15	0.00234
macromolecule metabolic process (GO:0043170)	6170	1456	1262.15	+	1.15	7.28e-07
primary metabolic process (GO:0044238)	7492	1761	1532.58	+	1.15	2.85e-09
regulation of macromolecule biosynthetic process (GO:0010556)	4081	959	834.82	+	1.15	0.0121
regulation of cellular biosynthetic process (GO:0031326)	4211	985	861.41	+	1.14	0.0172
regulation of cellular process (GO:0050794)	10904	2521	2230.55	+	1.13	2.84e-15
multicellular organismal process (GO:0032501)	6886	1592	1408.62	+	1.13	1.75e-05
cellular process (GO:0009987)	14425	3332	2950.82	+	1.13	1.63e-34
regulation of biological process (GO:0050789)	11621	2678	2377.22	+	1.13	7.55e-17
biological regulation (GO:0065007)	12307	2813	2517.55	+	1.12	1.21e-16
biological_process (GO:0008150)	17782	3926	3637.54	+	1.08	1.1e-35
sensory perception (GO:0007600)	950	136	194.33	-	0.7	0.0352
detection of stimulus (GO:0051606)	693	88	141.76	-	0.62	0.00503
Unclassified (UNCLASSIFIED)	3214	369	657.46	-	0.56	0
detection of stimulus involved in sensory perception (GO:0050906)	538	45	110.05	-	0.41	8.83e-09
detection of chemical stimulus (GO:0009593)	518	38	105.96	-	0.36	1.29e-10
sensory perception of chemical stimulus (GO:0007606)	534	38	109.24	-	0.35	1.45e-11
detection of chemical stimulus involved in sensory perception of smell (GO:0050911)	432	28	88.37	-	0.32	3.56e-10
detection of chemical stimulus involved in sensory perception (GO:0050907)	482	31	98.6	-	0.31	8.76e-12
sensory perception of smell (GO:0007608)	462	29	94.51	-	0.31	1.5e-11
complement activation (GO:0006956)	178	10	36.41	-	0.27	0.00191
humoral immune response mediated by circulating immunoglobulin (GO:0002455)	167	8	34.16	-	0.23	0.000703
complement activation, classical pathway (GO:0006958)	161	6	32.93	-	0.18	8.64e-05
phagocytosis, recognition (GO:0006910)	106	3	21.68	-	0.14	0.00632
