# Supplementary material for: Genome-Wide Association Studies for Cerebrospinal Fluid Soluble TREM2 in Alzheimer’s Disease
Source: Front Aging Neurosci. 2019 Oct 25;11:297. doi: 10.3389/fnagi.2019.00297 (PMC6823606; doi:10.3389/fnagi.2019.00297)
Supplement: Supplementary file 7 [file Table_6.XLSX]

## Sheet: GSEA_report_for_AD_pos_5-16-19
NAME	SIZE	ES	NES	NOM.p.val	FDR.q.val	FWER.p.val	RANK.AT.MAX	LEADING.EDGE
GO_LYMPHOCYTE_ACTIVATION	102	0.218045	2.52551	<0.001	0.183078	0.163	2130	tags=68%, list=46%, signal=123%
GO_REGULATION_OF_IMMUNE_RESPONSE	256	0.138898	2.49659	<0.001	0.113566	0.202	1480	tags=45%, list=32%, signal=63%
GO_MEMBRANE_FUSION	46	0.30303	2.44997	<0.001	0.113488	0.286	1819	tags=70%, list=40%, signal=114%
GO_IMMUNE_RESPONSE	319	0.121493	2.4469	<0.001	0.08589	0.288	1714	tags=49%, list=37%, signal=72%
GO_LEUKOCYTE_ACTIVATION	121	0.190066	2.41811	<0.001	0.0852267	0.34	2151	tags=65%, list=47%, signal=119%
GO_VESICLE_LOCALIZATION	57	0.261868	2.3161	0.002	0.159743	0.61	1876	tags=67%, list=41%, signal=111%
GO_POSITIVE_REGULATION_OF_CYTOKINE_PRODUCTION	113	0.182928	2.25863	<0.001	0.205242	0.74	3249	tags=88%, list=71%, signal=294%
GO_GOLGI_ORGANIZATION	20	0.424891	2.25339	<0.001	0.186725	0.755	1273	tags=70%, list=28%, signal=96%
GO_SINGLE_ORGANISM_MEMBRANE_FUSION	32	0.325361	2.22078	0.00203252	0.212055	0.843	1819	tags=72%, list=40%, signal=118%
GO_MRNA_METABOLIC_PROCESS	159	0.150186	2.18925	<0.001	0.244041	0.908	2688	tags=73%, list=58%, signal=169%
GO_PHAGOSOME_MATURATION	18	0.428707	2.1689	0.00198807	0.259884	0.946	1868	tags=83%, list=41%, signal=140%
GO_NEGATIVE_REGULATION_OF_INTRACELLULAR_SIGNAL_TRANSDUCTION	121	0.162955	2.115	0.00211416	0.354648	0.988	1284	tags=44%, list=28%, signal=59%
GO_PROTEIN_LOCALIZATION_TO_CYTOSKELETON	9	0.56497	2.10773	0.00581395	0.342935	0.989	983	tags=78%, list=21%, signal=99%
GO_ACTIVATION_OF_IMMUNE_RESPONSE	122	0.161273	2.08742	<0.001	0.366093	0.996	1426	tags=47%, list=31%, signal=66%
GO_NEGATIVE_REGULATION_OF_B_CELL_ACTIVATION	8	0.606272	2.05583	0.00199203	0.424023	0.999	665	tags=75%, list=14%, signal=88%
GO_ADAPTIVE_IMMUNE_RESPONSE	65	0.216725	2.04878	0.00583658	0.417205	1	2130	tags=68%, list=46%, signal=124%
GO_DNA_DEPENDENT_DNA_REPLICATION_MAINTENANCE_OF_FIDELITY	3	0.892321	2.04203	<0.001	0.411017	1	497	tags=100%, list=11%, signal=112%
GO_CELL_ACTIVATION_INVOLVED_IN_IMMUNE_RESPONSE	38	0.278698	2.01532	0.00196464	0.465466	1	1996	tags=71%, list=43%, signal=124%
GO_NEGATIVE_REGULATION_OF_INTERLEUKIN_6_PRODUCTION	14	0.434116	2.00171	0.00612245	0.482725	1	1951	tags=86%, list=42%, signal=148%
GO_LEUKOCYTE_CELL_CELL_ADHESION	71	0.201826	1.99685	0.00601202	0.474807	1	2130	tags=66%, list=46%, signal=121%
GO_ORGANELLE_FUSION	32	0.293892	1.99276	0.00621118	0.46377	1	1819	tags=69%, list=40%, signal=113%
GO_MICROTUBULE_ANCHORING	3	0.896672	1.99193	0.00204499	0.44492	1	477	tags=100%, list=10%, signal=111%
GO_ORGANELLE_MEMBRANE_FUSION	25	0.32612	1.96067	0.00404858	0.524475	1	1819	tags=72%, list=40%, signal=118%
GO_MYELOID_LEUKOCYTE_ACTIVATION	25	0.318907	1.94786	0.0122449	0.546467	1	932	tags=52%, list=20%, signal=65%
GO_PROTEIN_LOCALIZATION_TO_ORGANELLE	157	0.135973	1.94427	0.00835073	0.536731	1	2735	tags=73%, list=59%, signal=173%
GO_RESPIRATORY_BURST	6	0.640908	1.94181	0.00795229	0.524381	1	888	tags=83%, list=19%, signal=103%
GO_RNA_POLYADENYLATION	9	0.526247	1.94136	0.00201207	0.506816	1	2183	tags=100%, list=47%, signal=190%
GO_LYMPHOCYTE_ACTIVATION_INVOLVED_IN_IMMUNE_RESPONSE	30	0.301167	1.93296	0.00207469	0.515541	1	1996	tags=73%, list=43%, signal=129%
GO_INSULIN_RECEPTOR_SIGNALING_PATHWAY	28	0.30793	1.93112	0.00808081	0.504787	1	1384	tags=61%, list=30%, signal=86%
GO_BRANCHING_INVOLVED_IN_LABYRINTHINE_LAYER_MORPHOGENESIS	7	0.600697	1.92807	0.008	0.496795	1	1840	tags=100%, list=40%, signal=166%
GO_PROTEIN_IMPORT_INTO_NUCLEUS_TRANSLOCATION	8	0.573388	1.91478	0.011976	0.522601	1	1966	tags=100%, list=43%, signal=174%
GO_NEURAL_NUCLEUS_DEVELOPMENT	18	0.368956	1.90969	0.0164948	0.523137	1	864	tags=56%, list=19%, signal=68%
GO_REGULATION_OF_INTRACELLULAR_SIGNAL_TRANSDUCTION	475	0.077295	1.90595	0.0149254	0.519199	1	2353	tags=58%, list=51%, signal=107%
GO_CELL_ACTIVATION	168	0.129437	1.90586	0.00398406	0.504197	1	767	tags=29%, list=17%, signal=34%
GO_POSITIVE_REGULATION_OF_CYTOKINE_SECRETION	30	0.285923	1.9032	0.0105042	0.497834	1	2219	tags=77%, list=48%, signal=147%
GO_CAMP_BIOSYNTHETIC_PROCESS	3	0.860344	1.90224	0.0177515	0.487185	1	644	tags=100%, list=14%, signal=116%
GO_POSITIVE_REGULATION_OF_ATPASE_ACTIVITY	17	0.384644	1.8972	0.0158103	0.490187	1	2295	tags=88%, list=50%, signal=175%
GO_REGULATION_OF_T_CELL_MIGRATION	10	0.472113	1.86951	0.0197239	0.56547	1	1512	tags=80%, list=33%, signal=119%
GO_RESPONSE_TO_GLUCAGON	5	0.677476	1.86431	0.0247934	0.567306	1	1486	tags=100%, list=32%, signal=148%
GO_ORGANELLE_LOCALIZATION	102	0.154199	1.85959	0.00824742	0.56945	1	1876	tags=56%, list=41%, signal=92%
GO_PEPTIDYL_AMINO_ACID_MODIFICATION	222	0.110709	1.85452	0.0140281	0.572695	1	799	tags=28%, list=17%, signal=32%
GO_RNA_CATABOLIC_PROCESS	74	0.181892	1.85408	0.00948767	0.560373	1	2719	tags=77%, list=59%, signal=185%
GO_NEGATIVE_REGULATION_OF_MAP_KINASE_ACTIVITY	25	0.309727	1.84951	0.00982318	0.56313	1	974	tags=52%, list=21%, signal=66%
GO_COENZYME_METABOLIC_PROCESS	71	0.186824	1.84139	0.0142857	0.577445	1	1874	tags=59%, list=41%, signal=98%
GO_EPITHELIAL_CELL_MORPHOGENESIS	12	0.444783	1.84013	0.0124224	0.568887	1	1025	tags=67%, list=22%, signal=86%
GO_CELLULAR_COMPONENT_ASSEMBLY_INVOLVED_IN_MORPHOGENESIS	48	0.22199	1.83765	0.00843882	0.56435	1	3301	tags=94%, list=72%, signal=329%
GO_MACROPHAGE_ACTIVATION	8	0.529834	1.8228	0.00803213	0.60366	1	441	tags=63%, list=10%, signal=69%
GO_MEMBRANE_ORGANIZATION	256	0.0984835	1.81968	0.00986193	0.601394	1	1979	tags=52%, list=43%, signal=87%
GO_NEGATIVE_REGULATION_OF_MYOTUBE_DIFFERENTIATION	6	0.604049	1.81322	0.0214425	0.611531	1	1824	tags=100%, list=40%, signal=165%
GO_BENZENE_CONTAINING_COMPOUND_METABOLIC_PROCESS	3	0.822058	1.80276	0.018	0.636642	1	820	tags=100%, list=18%, signal=122%
GO_POSITIVE_REGULATION_OF_CIRCADIAN_RHYTHM	3	0.812704	1.79864	0.00982318	0.639155	1	863	tags=100%, list=19%, signal=123%
GO_CALCIUM_ION_REGULATED_EXOCYTOSIS_OF_NEUROTRANSMITTER	6	0.605137	1.79837	0.015748	0.627926	1	1819	tags=100%, list=40%, signal=165%
GO_NECROPTOTIC_PROCESS	7	0.547759	1.7982	0.0136452	0.616869	1	1426	tags=86%, list=31%, signal=124%
GO_REGULATION_OF_VASCULAR_ENDOTHELIAL_GROWTH_FACTOR_RECEPTOR_SIGNALING_PATHWAY	2	0.947586	1.79538	0.00813008	0.615708	1	242	tags=100%, list=5%, signal=106%
GO_SECRETION_BY_CELL	134	0.133242	1.79034	0.0114504	0.623356	1	1292	tags=41%, list=28%, signal=55%
GO_REGULATION_OF_INTERLEUKIN_10_SECRETION	5	0.631991	1.76832	0.0175781	0.694584	1	775	tags=80%, list=17%, signal=96%
GO_MRNA_3_END_PROCESSING	20	0.326638	1.76675	0.0118577	0.688369	1	2183	tags=80%, list=47%, signal=152%
GO_PROTEIN_LOCALIZATION_TO_ENDOPLASMIC_RETICULUM	50	0.210989	1.76381	0.0180723	0.688272	1	2719	tags=80%, list=59%, signal=194%
GO_MYELOID_DENDRITIC_CELL_DIFFERENTIATION	3	0.797694	1.76364	0.0182927	0.677214	1	932	tags=100%, list=20%, signal=125%
GO_FOREBRAIN_CELL_MIGRATION	11	0.438063	1.7604	0.0210728	0.678609	1	916	tags=64%, list=20%, signal=79%
GO_POLYOL_BIOSYNTHETIC_PROCESS	6	0.571398	1.75754	0.0218254	0.678357	1	1974	tags=100%, list=43%, signal=175%
GO_PH_REDUCTION	17	0.349219	1.7575	0.0243408	0.667597	1	1375	tags=65%, list=30%, signal=92%
GO_PHAGOSOME_ACIDIFICATION	13	0.400798	1.75734	0.00934579	0.6576	1	1699	tags=77%, list=37%, signal=122%
GO_ESTABLISHMENT_OF_PROTEIN_LOCALIZATION_TO_ENDOPLASMIC_RETICULUM	47	0.219448	1.75671	0.0209644	0.649614	1	2719	tags=81%, list=59%, signal=196%
GO_VESICLE_MEDIATED_TRANSPORT	340	0.085087	1.75446	0.0234834	0.647669	1	1463	tags=40%, list=32%, signal=54%
GO_NECROTIC_CELL_DEATH	9	0.468477	1.7495	0.0216963	0.655731	1	1426	tags=78%, list=31%, signal=113%
GO_PEPTIDYL_SERINE_MODIFICATION	41	0.228971	1.74607	0.0213592	0.658777	1	1760	tags=61%, list=38%, signal=98%
GO_ACTIVATION_OF_PROTEIN_KINASE_A_ACTIVITY	4	0.677328	1.74081	0.0243902	0.6686	1	1486	tags=100%, list=32%, signal=148%
GO_POSITIVE_REGULATION_OF_INTERLEUKIN_1_SECRETION	6	0.577347	1.73621	0.0104384	0.675463	1	1180	tags=83%, list=26%, signal=112%
GO_NEUROTROPHIN_TRK_RECEPTOR_SIGNALING_PATHWAY	2	0.922358	1.7328	<0.001	0.679277	1	358	tags=100%, list=8%, signal=108%
GO_MEMBRANE_DOCKING	14	0.381627	1.73069	0.0208768	0.676765	1	1206	tags=64%, list=26%, signal=87%
GO_POSITIVE_REGULATION_OF_VASCULAR_ENDOTHELIAL_GROWTH_FACTOR_RECEPTOR_SIGNALING_PATHWAY	2	0.947586	1.72979	0.00996016	0.670416	1	242	tags=100%, list=5%, signal=106%
GO_TRANSLATIONAL_INITIATION	58	0.191826	1.72081	0.0222672	0.695617	1	2776	tags=79%, list=60%, signal=197%
GO_REGULATION_OF_LIPOPROTEIN_METABOLIC_PROCESS	3	0.753317	1.71806	0.0165289	0.697072	1	1136	tags=100%, list=25%, signal=133%
GO_TOLL_LIKE_RECEPTOR_SIGNALING_PATHWAY	27	0.267585	1.71553	0.0284553	0.696972	1	1842	tags=67%, list=40%, signal=111%
GO_SPERM_CAPACITATION	3	0.757886	1.71516	0.0123967	0.689268	1	1115	tags=100%, list=24%, signal=132%
GO_CENTRAL_NERVOUS_SYSTEM_PROJECTION_NEURON_AXONOGENESIS	5	0.595647	1.71111	0.0223124	0.695286	1	942	tags=80%, list=20%, signal=100%
GO_REGULATION_BY_VIRUS_OF_VIRAL_PROTEIN_LEVELS_IN_HOST_CELL	7	0.532923	1.70493	0.0208333	0.709908	1	837	tags=71%, list=18%, signal=87%
GO_NUCLEAR_TRANSPORT	89	0.157313	1.70254	0.0346939	0.710427	1	1977	tags=58%, list=43%, signal=100%
GO_REGULATION_OF_ATPASE_ACTIVITY	21	0.311817	1.70179	0.0183299	0.704319	1	2295	tags=81%, list=50%, signal=161%
GO_NEGATIVE_REGULATION_OF_B_CELL_PROLIFERATION	4	0.668625	1.70105	0.027833	0.698429	1	376	tags=75%, list=8%, signal=82%
GO_REGULATION_OF_NIK_NF_KAPPAB_SIGNALING	17	0.346601	1.69682	0.0357853	0.705604	1	1387	tags=65%, list=30%, signal=92%
GO_CELLULAR_RESPONSE_TO_GLUCAGON_STIMULUS	4	0.677328	1.69681	0.0237069	0.697115	1	1486	tags=100%, list=32%, signal=148%
GO_VASCULAR_SMOOTH_MUSCLE_CELL_DIFFERENTIATION	3	0.770502	1.6965	0.02079	0.689877	1	1057	tags=100%, list=23%, signal=130%
GO_SIGNAL_RELEASE	50	0.200659	1.69151	0.0382409	0.700343	1	1938	tags=62%, list=42%, signal=106%
GO_POSITIVE_REGULATION_OF_ENDOTHELIAL_CELL_APOPTOTIC_PROCESS	3	0.77072	1.69084	0.0200803	0.694742	1	1056	tags=100%, list=23%, signal=130%
GO_POSITIVE_REGULATION_OF_IMMUNE_RESPONSE	158	0.117432	1.68984	0.0344828	0.690644	1	1428	tags=42%, list=31%, signal=59%
GO_REGULATION_OF_LYMPHOCYTE_MIGRATION	16	0.359839	1.68781	0.0314961	0.69017	1	1512	tags=69%, list=33%, signal=102%
GO_ANION_HOMEOSTASIS	9	0.457852	1.68572	0.0327869	0.690324	1	2497	tags=100%, list=54%, signal=218%
GO_IMMUNE_RESPONSE_REGULATING_CELL_SURFACE_RECEPTOR_SIGNALING_PATHWAY	91	0.152757	1.6831	0.0298805	0.692626	1	1130	tags=40%, list=25%, signal=51%
GO_ACTIVATION_OF_INNATE_IMMUNE_RESPONSE	70	0.173415	1.68279	0.0284553	0.685958	1	1842	tags=57%, list=40%, signal=94%
GO_REGULATION_OF_INNATE_IMMUNE_RESPONSE	118	0.13621	1.68202	0.0367347	0.681314	1	2858	tags=75%, list=62%, signal=194%
GO_CELL_REDOX_HOMEOSTASIS	18	0.332072	1.68114	0.0390625	0.677521	1	1033	tags=56%, list=22%, signal=71%
GO_POSITIVE_REGULATION_OF_TYROSINE_PHOSPHORYLATION_OF_STAT1_PROTEIN	3	0.759191	1.67729	0.0305927	0.684865	1	1109	tags=100%, list=24%, signal=132%
GO_SECRETION	149	0.119769	1.67608	0.028626	0.681929	1	1380	tags=42%, list=30%, signal=58%
GO_CARDIAC_MUSCLE_ADAPTATION	2	0.904959	1.67507	0.0180361	0.678237	1	438	tags=100%, list=10%, signal=110%
GO_RESPONSE_TO_REDOX_STATE	4	0.671454	1.67374	0.0310559	0.675583	1	1513	tags=100%, list=33%, signal=149%
GO_NEGATIVE_REGULATION_OF_MEIOTIC_CELL_CYCLE	3	0.757886	1.67039	0.0384615	0.680725	1	1115	tags=100%, list=24%, signal=132%
GO_RESPONSE_TO_ISCHEMIA	12	0.399956	1.66958	0.0345528	0.676696	1	2764	tags=100%, list=60%, signal=250%
GO_VESICLE_CYTOSKELETAL_TRAFFICKING	11	0.417183	1.66637	0.0254403	0.681263	1	1430	tags=73%, list=31%, signal=105%
GO_REGULATION_OF_MAST_CELL_ACTIVATION	14	0.377297	1.66189	0.0404858	0.690838	1	1883	tags=79%, list=41%, signal=133%
GO_CENTRAL_NERVOUS_SYSTEM_NEURON_AXONOGENESIS	7	0.510062	1.65851	0.0409357	0.69607	1	942	tags=71%, list=20%, signal=90%
GO_POSITIVE_REGULATION_OF_LYMPHOCYTE_MIGRATION	11	0.399315	1.65618	0.0336634	0.698026	1	1512	tags=73%, list=33%, signal=108%
GO_REGULATION_OF_INTERLEUKIN_6_PRODUCTION	33	0.24407	1.65222	0.0294695	0.70587	1	1951	tags=67%, list=42%, signal=115%
GO_RNA_3_END_PROCESSING	23	0.288399	1.65173	0.0390625	0.700872	1	2279	tags=78%, list=50%, signal=154%
GO_CHROMATIN_MODIFICATION	129	0.125482	1.64827	0.0425532	0.707052	1	2362	tags=64%, list=51%, signal=127%
GO_ACTIVATION_OF_NF_KAPPAB_INDUCING_KINASE_ACTIVITY	6	0.552097	1.64522	0.028169	0.712033	1	1296	tags=83%, list=28%, signal=116%
GO_REGULATION_OF_NUCLEAR_TRANSCRIBED_MRNA_CATABOLIC_PROCESS_DEADENYLATION_DEPENDENT_DECAY	4	0.651871	1.64335	0.0333333	0.712471	1	1603	tags=100%, list=35%, signal=153%
GO_PHOTORECEPTOR_CELL_DIFFERENTIATION	10	0.423747	1.64095	0.040404	0.714916	1	2194	tags=90%, list=48%, signal=172%
GO_PROTEIN_SUMOYLATION	29	0.258738	1.63246	0.0363636	0.73963	1	1037	tags=48%, list=23%, signal=62%
GO_REGULATED_EXOCYTOSIS	67	0.17029	1.63166	0.0333988	0.735738	1	2042	tags=61%, list=44%, signal=108%
GO_REGULATION_OF_NUCLEAR_TRANSCRIBED_MRNA_POLY_A_TAIL_SHORTENING	4	0.651871	1.63016	0.031185	0.734947	1	1603	tags=100%, list=35%, signal=153%
GO_ESTROUS_CYCLE	6	0.539399	1.62728	0.0366795	0.73981	1	2121	tags=100%, list=46%, signal=185%
GO_REGULATION_OF_ENERGY_HOMEOSTASIS	6	0.519881	1.62368	0.0374753	0.746787	1	1444	tags=83%, list=31%, signal=121%
GO_CERAMIDE_METABOLIC_PROCESS	14	0.35599	1.61862	0.0433884	0.759887	1	995	tags=57%, list=22%, signal=73%
GO_OVULATION_CYCLE	29	0.252687	1.61814	0.0330739	0.755012	1	2175	tags=72%, list=47%, signal=136%
GO_PROTEIN_LOCALIZATION_TO_NUCLEUS	45	0.207245	1.61371	0.048583	0.766139	1	2735	tags=80%, list=59%, signal=195%
GO_CARBOHYDRATE_PHOSPHORYLATION	7	0.482878	1.61329	0.0438247	0.76157	1	1724	tags=86%, list=37%, signal=137%
GO_SINGLE_ORGANISM_CELL_ADHESION	132	0.12362	1.60849	0.0351562	0.773127	1	2130	tags=58%, list=46%, signal=106%
GO_MATURE_B_CELL_DIFFERENTIATION_INVOLVED_IN_IMMUNE_RESPONSE	4	0.637511	1.60518	0.0372671	0.772955	1	1669	tags=100%, list=36%, signal=157%
GO_REGULATION_OF_ANTIGEN_RECEPTOR_MEDIATED_SIGNALING_PATHWAY	15	0.337841	1.60497	0.0401606	0.767424	1	1210	tags=60%, list=26%, signal=81%
GO_NEGATIVE_REGULATION_OF_NF_KAPPAB_IMPORT_INTO_NUCLEUS	5	0.561045	1.60271	0.0374016	0.763631	1	2021	tags=100%, list=44%, signal=178%
GO_REGULATION_OF_MRNA_3_END_PROCESSING	5	0.57519	1.6019	0.046332	0.760449	1	1956	tags=100%, list=43%, signal=174%
GO_CELL_DIFFERENTIATION_INVOLVED_IN_EMBRYONIC_PLACENTA_DEVELOPMENT	9	0.434546	1.60189	0.0463158	0.754462	1	2604	tags=100%, list=57%, signal=230%
GO_REGULATION_OF_IMMUNE_SYSTEM_PROCESS	416	0.0707733	1.59826	0.0407767	0.762618	1	1450	tags=38%, list=32%, signal=50%
GO_LYMPHOCYTE_DIFFERENTIATION	62	0.168697	1.59513	0.0455408	0.768549	1	2127	tags=63%, list=46%, signal=115%
GO_POSITIVE_REGULATION_OF_IMMUNE_SYSTEM_PROCESS	254	0.0884386	1.59458	0.0432099	0.764486	1	1480	tags=41%, list=32%, signal=56%
GO_ENDOMEMBRANE_SYSTEM_ORGANIZATION	119	0.124691	1.58967	0.0490196	0.770713	1	1489	tags=45%, list=32%, signal=64%
GO_POSITIVE_REGULATION_OF_EPIDERMAL_CELL_DIFFERENTIATION	7	0.485024	1.58562	0.0481928	0.774212	1	1057	tags=71%, list=23%, signal=93%
GO_CELL_DEATH	298	0.0829191	1.58368	0.0425101	0.770435	1	800	tags=25%, list=17%, signal=28%
GO_POSITIVE_REGULATION_OF_INTERLEUKIN_10_PRODUCTION	8	0.457099	1.58325	0.0476191	0.766432	1	775	tags=63%, list=17%, signal=75%
GO_POSITIVE_REGULATION_OF_CYCLIC_NUCLEOTIDE_METABOLIC_PROCESS	18	0.318008	1.58276	0.0492126	0.762541	1	1353	tags=61%, list=29%, signal=86%
GO_POSITIVE_REGULATION_OF_PROTEIN_SECRETION	67	0.164038	1.58073	0.0454545	0.76459	1	2139	tags=63%, list=47%, signal=115%
GO_ENDOSOME_TO_LYSOSOME_TRANSPORT	12	0.371985	1.58003	0.0452756	0.761827	1	1359	tags=67%, list=30%, signal=94%
GO_LYMPHOCYTE_MEDIATED_IMMUNITY	29	0.245581	1.57698	0.0444444	0.76784	1	1573	tags=59%, list=34%, signal=89%
GO_NUCLEUS_ORGANIZATION	31	0.234159	1.57534	0.0475207	0.763248	1	413	tags=32%, list=9%, signal=35%
GO_GUANOSINE_CONTAINING_COMPOUND_METABOLIC_PROCESS	15	0.334497	1.57499	0.0486815	0.759291	1	1532	tags=67%, list=33%, signal=100%
GO_REGULATION_OF_MEMBRANE_LIPID_METABOLIC_PROCESS	6	0.508417	1.57452	0.034	0.755991	1	730	tags=67%, list=16%, signal=79%
GO_POSITIVE_REGULATION_OF_MRNA_3_END_PROCESSING	5	0.57519	1.57413	0.0440882	0.752215	1	1956	tags=100%, list=43%, signal=174%
GO_EMBRYONIC_PLACENTA_MORPHOGENESIS	12	0.371694	1.56232	0.0423387	0.780324	1	2127	tags=83%, list=46%, signal=155%
GO_COVALENT_CHROMATIN_MODIFICATION	90	0.141636	1.55469	0.0458167	0.788112	1	2938	tags=78%, list=64%, signal=211%
GO_CIRCADIAN_REGULATION_OF_GENE_EXPRESSION	15	0.329771	1.5546	0.0474308	0.783235	1	1247	tags=60%, list=27%, signal=82%
GO_RESPONSE_TO_HYDROPEROXIDE	6	0.508634	1.55427	0.0301811	0.774358	1	729	tags=67%, list=16%, signal=79%
GO_LEUKOCYTE_DIFFERENTIATION	84	0.147223	1.55334	0.0403226	0.767615	1	2127	tags=61%, list=46%, signal=111%
GO_PEPTIDYL_THREONINE_MODIFICATION	18	0.306489	1.55283	0.0433925	0.764647	1	2428	tags=83%, list=53%, signal=176%
GO_PROTEIN_SECRETION	29	0.243559	1.54637	0.0451866	0.774819	1	1265	tags=52%, list=28%, signal=71%
GO_DETECTION_OF_MOLECULE_OF_BACTERIAL_ORIGIN	1	0.992172	1.34061	0.011811	0.900556	1	36	tags=100%, list=1%, signal=101%
GO_EPOXYGENASE_P450_PATHWAY	1	0.981953	1.3203	0.0388548	0.918362	1	83	tags=100%, list=2%, signal=102%
GO_PONS_DEVELOPMENT	1	0.9813	1.31018	0.0318091	0.924304	1	86	tags=100%, list=2%, signal=102%
GO_RNA_INTERFERENCE	1	0.991955	1.30972	0.00813008	0.918724	1	37	tags=100%, list=1%, signal=101%
GO_ESTABLISHMENT_OR_MAINTENANCE_OF_TRANSMEMBRANE_ELECTROCHEMICAL_GRADIENT	1	0.981083	1.30095	0.0365112	0.901731	1	87	tags=100%, list=2%, signal=102%
