# Supplementary material for: Genome-Wide Association Studies for Cerebrospinal Fluid Soluble TREM2 in Alzheimer’s Disease
Source: Front Aging Neurosci. 2019 Oct 25;11:297. doi: 10.3389/fnagi.2019.00297 (PMC6823606; doi:10.3389/fnagi.2019.00297)
Supplement: Supplementary file 8 [file Table_7.XLSX]

## Sheet: GSEA_report_for_AD_neg_5-16-19
NAME	SIZE	ES	NES	NOM.p.val	FDR.q.val	FWER.p.val	RANK.AT.MAX	LEADING.EDGE
GO_MYELOID_CELL_DEVELOPMENT	15	-0.557325	-2.63699	<0.001	0.062441	0.062	819	tags=73%, list=18%, signal=89%
GO_MEGAKARYOCYTE_DIFFERENTIATION	5	-0.88161	-2.45036	<0.001	0.1705	0.3	550	tags=100%, list=12%, signal=113%
GO_ERYTHROCYTE_HOMEOSTASIS	27	-0.37996	-2.31957	<0.001	0.308677	0.612	819	tags=56%, list=18%, signal=67%
GO_MYELOID_CELL_HOMEOSTASIS	30	-0.353683	-2.3131	0.00198807	0.244972	0.632	838	tags=53%, list=18%, signal=65%
GO_NUCLEOTIDE_TRANSPORT	9	-0.632324	-2.26106	<0.001	0.283083	0.754	1698	tags=100%, list=37%, signal=158%
GO_GAS_TRANSPORT	7	-0.680352	-2.22182	0.00218818	0.319233	0.855	819	tags=86%, list=18%, signal=104%
GO_BONE_CELL_DEVELOPMENT	4	-0.881419	-2.21857	<0.001	0.280879	0.865	550	tags=100%, list=12%, signal=113%
GO_MEGAKARYOCYTE_DEVELOPMENT	4	-0.881419	-2.19044	<0.001	0.299587	0.916	550	tags=100%, list=12%, signal=113%
GO_OUTFLOW_TRACT_MORPHOGENESIS	14	-0.487851	-2.17905	0.00399202	0.289305	0.928	1378	tags=79%, list=30%, signal=112%
GO_REGULATION_OF_FIBROBLAST_PROLIFERATION	27	-0.35533	-2.17872	<0.001	0.261157	0.928	1102	tags=59%, list=24%, signal=77%
GO_BONE_DEVELOPMENT	45	-0.265374	-2.16265	0.00408163	0.264226	0.947	2370	tags=78%, list=52%, signal=159%
GO_MITOCHONDRIAL_TRANSPORT	45	-0.27396	-2.14102	<0.001	0.2826	0.961	1002	tags=49%, list=22%, signal=62%
GO_HEMOGLOBIN_METABOLIC_PROCESS	4	-0.849217	-2.12914	<0.001	0.283343	0.975	698	tags=100%, list=15%, signal=118%
GO_REGULATION_OF_EXTRINSIC_APOPTOTIC_SIGNALING_PATHWAY_IN_ABSENCE_OF_LIGAND	13	-0.488622	-2.12755	0.00187617	0.266596	0.976	1652	tags=85%, list=36%, signal=132%
GO_OXYGEN_TRANSPORT	5	-0.765397	-2.11807	0.00203252	0.266144	0.983	164	tags=80%, list=4%, signal=83%
GO_IRON_ION_HOMEOSTASIS	20	-0.395633	-2.10587	0.00603622	0.272054	0.988	949	tags=60%, list=21%, signal=75%
GO_NUCLEOSIDE_TRANSPORT	6	-0.691772	-2.08652	0.0020202	0.294044	0.996	1423	tags=100%, list=31%, signal=145%
GO_PROTEIN_TARGETING_TO_MITOCHONDRION	11	-0.502565	-2.06983	0.00584795	0.311909	0.998	622	tags=64%, list=14%, signal=73%
GO_ONE_CARBON_COMPOUND_TRANSPORT	4	-0.822889	-2.05934	0.00195695	0.317381	0.998	819	tags=100%, list=18%, signal=122%
GO_CELL_VOLUME_HOMEOSTASIS	9	-0.53951	-2.03183	<0.001	0.361676	0.999	1613	tags=89%, list=35%, signal=137%
GO_ERYTHROCYTE_DEVELOPMENT	12	-0.490119	-2.01626	0.0060241	0.381999	1	819	tags=67%, list=18%, signal=81%
GO_CARDIAC_SEPTUM_MORPHOGENESIS	18	-0.392138	-2.01623	0.00198807	0.364635	1	1782	tags=78%, list=39%, signal=126%
GO_POSITIVE_REGULATION_OF_CELL_CYCLE	84	-0.188357	-2.01374	0.00568182	0.35515	1	848	tags=37%, list=18%, signal=44%
GO_HEMATOPOIETIC_PROGENITOR_CELL_DIFFERENTIATION	29	-0.318515	-2.01028	<0.001	0.347184	1	1083	tags=55%, list=24%, signal=72%
GO_POSITIVE_REGULATION_OF_FIBROBLAST_PROLIFERATION	18	-0.392745	-1.99008	0.00770713	0.380806	1	757	tags=56%, list=16%, signal=66%
GO_REGULATION_OF_NEUROTRANSMITTER_SECRETION	16	-0.412195	-1.98642	0.00622407	0.374778	1	1849	tags=81%, list=40%, signal=135%
GO_PORPHYRIN_CONTAINING_COMPOUND_METABOLIC_PROCESS	17	-0.410584	-1.98585	0.00842105	0.36234	1	284	tags=47%, list=6%, signal=50%
GO_NEGATIVE_REGULATION_OF_CYTOSKELETON_ORGANIZATION	63	-0.211929	-1.98194	0.006	0.359135	1	1449	tags=52%, list=32%, signal=75%
GO_NEGATIVE_REGULATION_OF_SIGNAL_TRANSDUCTION_IN_ABSENCE_OF_LIGAND	12	-0.475661	-1.97885	0.00587084	0.35312	1	1652	tags=83%, list=36%, signal=130%
GO_POSITIVE_REGULATION_OF_OXIDOREDUCTASE_ACTIVITY	6	-0.645625	-1.97601	0.00809717	0.348804	1	1635	tags=100%, list=36%, signal=155%
GO_NEUTRAL_AMINO_ACID_TRANSPORT	10	-0.515251	-1.96861	0.011811	0.354392	1	1316	tags=80%, list=29%, signal=112%
GO_NEGATIVE_REGULATION_OF_NEUROTRANSMITTER_TRANSPORT	5	-0.722742	-1.96854	0.00400802	0.343468	1	1280	tags=100%, list=28%, signal=138%
GO_PURINE_NUCLEOTIDE_TRANSPORT	4	-0.783072	-1.96838	0.00609756	0.333268	1	1002	tags=100%, list=22%, signal=128%
GO_RESPONSE_TO_IRON_ION	10	-0.520479	-1.96829	0.00383142	0.323666	1	1752	tags=90%, list=38%, signal=145%
GO_CRANIOFACIAL_SUTURE_MORPHOGENESIS	3	-0.868175	-1.95206	0.00191205	0.34928	1	610	tags=100%, list=13%, signal=115%
GO_POSITIVE_REGULATION_OF_CELL_CYCLE_ARREST	30	-0.295915	-1.94406	0.00378072	0.357258	1	1102	tags=53%, list=24%, signal=70%
GO_NEGATIVE_REGULATION_OF_MUSCLE_TISSUE_DEVELOPMENT	11	-0.475584	-1.93967	0.00842105	0.357296	1	1164	tags=73%, list=25%, signal=97%
GO_IMMUNE_SYSTEM_DEVELOPMENT	173	-0.126303	-1.93431	0.00788955	0.359931	1	1117	tags=36%, list=24%, signal=46%
GO_EMBRYONIC_SKELETAL_SYSTEM_DEVELOPMENT	25	-0.325683	-1.93152	0.00410678	0.357872	1	2007	tags=76%, list=44%, signal=134%
GO_POSITIVE_REGULATION_OF_MITOCHONDRIAL_OUTER_MEMBRANE_PERMEABILIZATION_INVOLVED_IN_APOPTOTIC_SIGNALING_PATHWAY	6	-0.635467	-1.91762	0.00965251	0.381593	1	915	tags=83%, list=20%, signal=104%
GO_MYELOID_CELL_DIFFERENTIATION	59	-0.214759	-1.91727	0.0146138	0.373096	1	819	tags=39%, list=18%, signal=47%
GO_NEGATIVE_REGULATION_OF_SYNAPTIC_TRANSMISSION	18	-0.371939	-1.91532	0.0137525	0.369053	1	1619	tags=72%, list=35%, signal=111%
GO_POSITIVE_REGULATION_OF_TRANSMEMBRANE_RECEPTOR_PROTEIN_SERINE_THREONINE_KINASE_SIGNALING_PATHWAY	22	-0.342607	-1.91393	0.00414938	0.363263	1	1778	tags=73%, list=39%, signal=118%
GO_REGULATION_OF_CELL_CYCLE_ARREST	37	-0.254396	-1.90571	0.0078125	0.37388	1	1451	tags=57%, list=32%, signal=82%
GO_MOTOR_NEURON_AXON_GUIDANCE	4	-0.730635	-1.89691	0.00424628	0.386764	1	1243	tags=100%, list=27%, signal=137%
GO_REGULATION_OF_PROTEIN_INSERTION_INTO_MITOCHONDRIAL_MEMBRANE_INVOLVED_IN_APOPTOTIC_SIGNALING_PATHWAY	5	-0.680522	-1.88687	0.00570342	0.402924	1	554	tags=80%, list=12%, signal=91%
GO_CELLULAR_RESPONSE_TO_VITAMIN	10	-0.49085	-1.88502	0.00609756	0.398468	1	1888	tags=90%, list=41%, signal=152%
GO_REGULATION_OF_TRANSMEMBRANE_RECEPTOR_PROTEIN_SERINE_THREONINE_KINASE_SIGNALING_PATHWAY	50	-0.227253	-1.88461	0.00978474	0.391243	1	1083	tags=46%, list=24%, signal=60%
GO_SENSORY_PERCEPTION	140	-0.137156	-1.87327	0.0102249	0.411274	1	2445	tags=66%, list=53%, signal=137%
GO_MITOCHONDRIAL_MEMBRANE_ORGANIZATION	24	-0.317453	-1.8649	0.0134615	0.423845	1	1040	tags=54%, list=23%, signal=70%
GO_POSITIVE_REGULATION_OF_CELL_CYCLE_PROCESS	66	-0.197491	-1.86289	0.0150659	0.420687	1	848	tags=38%, list=18%, signal=46%
GO_HEME_METABOLIC_PROCESS	14	-0.406299	-1.85173	0.014	0.440373	1	1752	tags=79%, list=38%, signal=127%
GO_TETRAPYRROLE_METABOLIC_PROCESS	20	-0.339956	-1.84759	0.0121951	0.442517	1	284	tags=40%, list=6%, signal=42%
GO_BRANCHING_INVOLVED_IN_SALIVARY_GLAND_MORPHOGENESIS	6	-0.613917	-1.84437	0.0113208	0.442764	1	1014	tags=83%, list=22%, signal=107%
GO_REGULATION_OF_LONG_TERM_NEURONAL_SYNAPTIC_PLASTICITY	3	-0.808353	-1.83973	0.0122449	0.447686	1	885	tags=100%, list=19%, signal=124%
GO_INTRINSIC_APOPTOTIC_SIGNALING_PATHWAY_BY_P53_CLASS_MEDIATOR	16	-0.375764	-1.83145	0.0137255	0.462379	1	1441	tags=69%, list=31%, signal=100%
GO_BONE_MORPHOGENESIS	25	-0.301639	-1.83091	0.004158	0.455573	1	2301	tags=80%, list=50%, signal=159%
GO_MEIOTIC_CELL_CYCLE_PROCESS	28	-0.283996	-1.81598	0.0144628	0.48608	1	1824	tags=68%, list=40%, signal=112%
GO_PROTEIN_DEPOLYMERIZATION	5	-0.641349	-1.81113	0.0244898	0.492191	1	1654	tags=100%, list=36%, signal=156%
GO_REGULATION_OF_MITOTIC_CELL_CYCLE	111	-0.148862	-1.80529	0.0202429	0.500122	1	576	tags=27%, list=13%, signal=30%
GO_CELLULAR_RESPONSE_TO_KETONE	20	-0.331878	-1.80476	0.0147992	0.493544	1	1701	tags=70%, list=37%, signal=111%
GO_REGULATION_OF_CYCLIN_DEPENDENT_PROTEIN_KINASE_ACTIVITY	19	-0.341203	-1.80142	0.016129	0.496163	1	859	tags=53%, list=19%, signal=64%
GO_POSITIVE_REGULATION_OF_TYROSINE_PHOSPHORYLATION_OF_STAT5_PROTEIN	6	-0.60209	-1.80066	0.00801603	0.490599	1	1835	tags=100%, list=40%, signal=166%
GO_IMPORT_INTO_CELL	13	-0.417518	-1.79866	0.0140845	0.48913	1	2332	tags=92%, list=51%, signal=187%
GO_VENTRICULAR_SEPTUM_MORPHOGENESIS	10	-0.462745	-1.79798	0.0209125	0.483652	1	1097	tags=70%, list=24%, signal=92%
GO_POSITIVE_REGULATION_OF_OSSIFICATION	21	-0.330598	-1.79661	0.0167715	0.480083	1	2211	tags=81%, list=48%, signal=155%
GO_REGULATION_OF_RENAL_SYSTEM_PROCESS	12	-0.429308	-1.79308	0.0174757	0.481568	1	1098	tags=67%, list=24%, signal=87%
GO_NEGATIVE_REGULATION_OF_NEUROTRANSMITTER_SECRETION	4	-0.722585	-1.79252	0.0136452	0.476115	1	1280	tags=100%, list=28%, signal=138%
GO_NUCLEOTIDE_SUGAR_METABOLIC_PROCESS	10	-0.460131	-1.79138	0.0215983	0.472115	1	2029	tags=90%, list=44%, signal=161%
GO_G_PROTEIN_COUPLED_RECEPTOR_SIGNALING_PATHWAY	185	-0.115858	-1.78924	0.0122951	0.47097	1	2523	tags=66%, list=55%, signal=140%
GO_ERYTHROCYTE_MATURATION	4	-0.715187	-1.78307	0.018595	0.480777	1	164	tags=75%, list=4%, signal=78%
GO_FOREBRAIN_GENERATION_OF_NEURONS	12	-0.430907	-1.78133	0.0113636	0.478906	1	1474	tags=75%, list=32%, signal=110%
GO_RESPONSE_TO_FLUID_SHEAR_STRESS	9	-0.477214	-1.7797	0.0138614	0.476789	1	1899	tags=89%, list=41%, signal=151%
GO_OSTEOBLAST_DIFFERENTIATION	34	-0.254039	-1.7749	0.024948	0.483167	1	2494	tags=79%, list=54%, signal=172%
GO_HEART_MORPHOGENESIS	66	-0.186436	-1.77484	0.0295858	0.476908	1	1386	tags=48%, list=30%, signal=68%
GO_CELLULAR_RESPONSE_TO_OSMOTIC_STRESS	10	-0.459477	-1.77464	0.0212766	0.471366	1	1572	tags=80%, list=34%, signal=121%
GO_TRANSITION_METAL_ION_HOMEOSTASIS	27	-0.290408	-1.76501	0.0122699	0.491222	1	1910	tags=70%, list=42%, signal=120%
GO_CELLULAR_RESPONSE_TO_NUTRIENT	12	-0.424223	-1.75832	0.012605	0.50345	1	1888	tags=83%, list=41%, signal=141%
GO_AMMONIUM_TRANSPORT	14	-0.382281	-1.75722	0.0178218	0.500206	1	1205	tags=64%, list=26%, signal=87%
GO_REGULATION_OF_RHODOPSIN_MEDIATED_SIGNALING_PATHWAY	6	-0.58337	-1.74796	0.0208768	0.520461	1	1921	tags=100%, list=42%, signal=171%
GO_REGULATION_OF_WNT_SIGNALING_PATHWAY_PLANAR_CELL_POLARITY_PATHWAY	3	-0.765282	-1.74643	0.0205339	0.518791	1	1083	tags=100%, list=24%, signal=131%
GO_REGULATION_OF_ACTIN_FILAMENT_DEPOLYMERIZATION	10	-0.449455	-1.7365	0.0309478	0.541271	1	698	tags=60%, list=15%, signal=71%
GO_NEGATIVE_REGULATION_OF_ACTIN_FILAMENT_DEPOLYMERIZATION	10	-0.449455	-1.73373	0.0320755	0.543104	1	698	tags=60%, list=15%, signal=71%
GO_NEUROLOGICAL_SYSTEM_PROCESS	221	-0.10446	-1.72048	0.0290698	0.578652	1	2749	tags=70%, list=60%, signal=165%
GO_ORGANIC_CATION_TRANSPORT	6	-0.572341	-1.71936	0.0237154	0.575353	1	1205	tags=83%, list=26%, signal=113%
GO_HOMEOSTASIS_OF_NUMBER_OF_CELLS	48	-0.206869	-1.71895	0.0238095	0.570151	1	976	tags=42%, list=21%, signal=52%
GO_REGULATION_OF_TYROSINE_PHOSPHORYLATION_OF_STAT5_PROTEIN	8	-0.486498	-1.71596	0.0244821	0.572911	1	2367	tags=100%, list=51%, signal=206%
GO_REGULATION_OF_RESPONSE_TO_BIOTIC_STIMULUS	71	-0.174226	-1.71389	0.0246914	0.57265	1	2257	tags=66%, list=49%, signal=128%
GO_FEMALE_MEIOTIC_DIVISION	7	-0.530963	-1.71075	0.0217822	0.575791	1	848	tags=71%, list=18%, signal=87%
GO_TRANSCRIPTION_FROM_RNA_POLYMERASE_I_PROMOTER	5	-0.617193	-1.70154	0.0341365	0.599388	1	845	tags=80%, list=18%, signal=98%
GO_RESPONSE_TO_DEXAMETHASONE	10	-0.439434	-1.70142	0.0238569	0.593103	1	284	tags=50%, list=6%, signal=53%
GO_REGULATION_OF_TRANSCRIPTION_REGULATORY_REGION_DNA_BINDING	10	-0.436819	-1.6996	0.0187891	0.592527	1	756	tags=60%, list=16%, signal=72%
GO_NEGATIVE_REGULATION_OF_PROTEIN_POLYMERIZATION	17	-0.339913	-1.69577	0.0368932	0.598691	1	2502	tags=88%, list=54%, signal=193%
GO_SIGNAL_PEPTIDE_PROCESSING	7	-0.518833	-1.69553	0.0315582	0.593029	1	2218	tags=100%, list=48%, signal=193%
GO_CYCLIC_NUCLEOTIDE_CATABOLIC_PROCESS	4	-0.672976	-1.69504	0.0232558	0.588402	1	1508	tags=100%, list=33%, signal=149%
GO_NITROGEN_COMPOUND_TRANSPORT	135	-0.126855	-1.69222	0.0247934	0.590959	1	1002	tags=34%, list=22%, signal=42%
GO_CELLULAR_RESPONSE_TO_LIGHT_STIMULUS	19	-0.320776	-1.6913	0.0216535	0.587729	1	1921	tags=74%, list=42%, signal=126%
GO_CARBOHYDRATE_DERIVATIVE_TRANSPORT	15	-0.365612	-1.69119	0.0224949	0.58206	1	1698	tags=73%, list=37%, signal=116%
GO_POTASSIUM_ION_HOMEOSTASIS	5	-0.608487	-1.69081	0.0309917	0.57726	1	885	tags=80%, list=19%, signal=99%
GO_HEME_BIOSYNTHETIC_PROCESS	13	-0.38968	-1.68893	0.0262626	0.57727	1	1752	tags=77%, list=38%, signal=124%
GO_REGULATION_OF_MITOCHONDRIAL_OUTER_MEMBRANE_PERMEABILIZATION_INVOLVED_IN_APOPTOTIC_SIGNALING_PATHWAY	7	-0.516376	-1.6867	0.0201613	0.578532	1	915	tags=71%, list=20%, signal=89%
GO_TISSUE_MORPHOGENESIS	136	-0.124091	-1.68592	0.0367347	0.575178	1	3100	tags=79%, list=67%, signal=236%
GO_EPITHELIAL_CELL_APOPTOTIC_PROCESS	9	-0.459934	-1.68551	0.0338346	0.570959	1	445	tags=56%, list=10%, signal=61%
GO_REGULATION_OF_GLOMERULAR_FILTRATION	5	-0.60457	-1.68238	0.0243408	0.574896	1	903	tags=80%, list=20%, signal=99%
GO_SIGNAL_TRANSDUCTION_BY_P53_CLASS_MEDIATOR	41	-0.223797	-1.68167	0.0425963	0.571682	1	1449	tags=54%, list=32%, signal=78%
GO_POSITIVE_REGULATION_OF_MITOTIC_CELL_CYCLE	30	-0.256309	-1.68155	0.04	0.566694	1	2663	tags=83%, list=58%, signal=197%
GO_TELENCEPHALON_DEVELOPMENT	56	-0.190581	-1.68034	0.0201613	0.565191	1	2010	tags=63%, list=44%, signal=110%
GO_REGULATION_OF_NEUROTRANSMITTER_TRANSPORT	18	-0.321742	-1.67997	0.0298211	0.561025	1	1849	tags=72%, list=40%, signal=120%
GO_ALCOHOL_METABOLIC_PROCESS	82	-0.158736	-1.67934	0.034	0.557769	1	2257	tags=65%, list=49%, signal=125%
GO_ENDOCARDIAL_CUSHION_DEVELOPMENT	11	-0.398522	-1.67873	0.0262097	0.554458	1	2354	tags=91%, list=51%, signal=186%
GO_DETECTION_OF_STIMULUS	87	-0.15373	-1.67446	0.0362903	0.562104	1	2744	tags=75%, list=60%, signal=182%
GO_ACTIN_MEDIATED_CELL_CONTRACTION	19	-0.322177	-1.66982	0.0373444	0.570697	1	2883	tags=95%, list=63%, signal=253%
GO_MONOSACCHARIDE_TRANSPORT	19	-0.319983	-1.6688	0.0294695	0.568546	1	472	tags=42%, list=10%, signal=47%
GO_RENAL_SYSTEM_PROCESS_INVOLVED_IN_REGULATION_OF_BLOOD_VOLUME	7	-0.518989	-1.66394	0.0310559	0.5782	1	903	tags=71%, list=20%, signal=89%
GO_RENAL_SYSTEM_PROCESS_INVOLVED_IN_REGULATION_OF_SYSTEMIC_ARTERIAL_BLOOD_PRESSURE	7	-0.518989	-1.65897	0.030303	0.588483	1	903	tags=71%, list=20%, signal=89%
GO_PROTEIN_IMPORT_INTO_MITOCHONDRIAL_MATRIX	2	-0.889735	-1.6584	0.0199203	0.585337	1	510	tags=100%, list=11%, signal=112%
GO_BRANCHING_MORPHOGENESIS_OF_AN_EPITHELIAL_TUBE	34	-0.237484	-1.65811	0.0421687	0.581178	1	2299	tags=74%, list=50%, signal=146%
GO_EMBRYONIC_FORELIMB_MORPHOGENESIS	9	-0.45369	-1.6569	0.0354331	0.579782	1	2007	tags=89%, list=44%, signal=157%
GO_EPITHELIAL_TUBE_BRANCHING_INVOLVED_IN_LUNG_MORPHOGENESIS	5	-0.588683	-1.65228	0.0313808	0.589254	1	1896	tags=100%, list=41%, signal=170%
GO_COLUMNAR_CUBOIDAL_EPITHELIAL_CELL_DEVELOPMENT	11	-0.403574	-1.65033	0.0313152	0.59046	1	2749	tags=100%, list=60%, signal=248%
GO_REGULATION_OF_INTERLEUKIN_8_BIOSYNTHETIC_PROCESS	2	-0.885167	-1.64935	0.0124481	0.588501	1	531	tags=100%, list=12%, signal=113%
GO_CALCIUM_DEPENDENT_CELL_CELL_ADHESION_VIA_PLASMA_MEMBRANE_CELL_ADHESION_MOLECULES	10	-0.425272	-1.64928	0.0334646	0.583893	1	1269	tags=70%, list=28%, signal=96%
GO_FOREBRAIN_DEVELOPMENT	76	-0.157976	-1.64821	0.0377359	0.582378	1	2010	tags=59%, list=44%, signal=103%
GO_GRANULOCYTE_DIFFERENTIATION	4	-0.641862	-1.64547	0.044898	0.58588	1	501	tags=75%, list=11%, signal=84%
GO_CELLULAR_RESPONSE_TO_AMINO_ACID_STARVATION	6	-0.553403	-1.64474	0.0271318	0.58343	1	1292	tags=83%, list=28%, signal=116%
GO_TETRAPYRROLE_BIOSYNTHETIC_PROCESS	16	-0.333552	-1.64107	0.0365854	0.59022	1	1922	tags=75%, list=42%, signal=128%
GO_SENSORY_PERCEPTION_OF_CHEMICAL_STIMULUS	42	-0.215184	-1.64049	0.0321361	0.58747	1	2744	tags=81%, list=60%, signal=199%
GO_RESPONSE_TO_SALT_STRESS	3	-0.747662	-1.63843	0.0346232	0.5891	1	1164	tags=100%, list=25%, signal=134%
GO_ACTIN_FILAMENT_BASED_MOVEMENT	27	-0.263916	-1.6365	0.0422535	0.590314	1	2883	tags=89%, list=63%, signal=237%
GO_NUCLEOTIDE_EXCISION_REPAIR_DNA_DAMAGE_RECOGNITION	8	-0.474739	-1.63648	0.0466531	0.585795	1	1271	tags=75%, list=28%, signal=103%
GO_CELLULAR_RESPONSE_TO_EXTRACELLULAR_STIMULUS	48	-0.198374	-1.63329	0.0384615	0.5908	1	1973	tags=63%, list=43%, signal=108%
GO_POSITIVE_REGULATION_OF_CYTOSOLIC_CALCIUM_ION_CONCENTRATION_INVOLVED_IN_PHOSPHOLIPASE_C_ACTIVATING_G_PROTEIN_COUPLED_SIGNALING_PATHWAY	2	-0.872553	-1.63263	0.0227273	0.588119	1	589	tags=100%, list=13%, signal=115%
GO_NEGATIVE_REGULATION_OF_LIPID_CATABOLIC_PROCESS	5	-0.590424	-1.62505	0.0311284	0.602159	1	968	tags=80%, list=21%, signal=101%
GO_INTERSTRAND_CROSS_LINK_REPAIR	8	-0.469948	-1.6238	0.0480962	0.601741	1	1293	tags=75%, list=28%, signal=104%
GO_PYRIMIDINE_CONTAINING_COMPOUND_TRANSMEMBRANE_TRANSPORT	4	-0.649478	-1.62097	0.0305499	0.606045	1	1616	tags=100%, list=35%, signal=154%
GO_NEGATIVE_REGULATION_OF_CELL_AGING	4	-0.640775	-1.61416	0.0348361	0.622828	1	506	tags=75%, list=11%, signal=84%
GO_GLOBAL_GENOME_NUCLEOTIDE_EXCISION_REPAIR	9	-0.437087	-1.60917	0.033264	0.633529	1	1061	tags=67%, list=23%, signal=86%
GO_RESPONSE_TO_OSMOTIC_STRESS	19	-0.300992	-1.60875	0.0438247	0.630112	1	559	tags=42%, list=12%, signal=48%
GO_NUCLEOTIDE_TRANSMEMBRANE_TRANSPORT	4	-0.649478	-1.60504	0.0409357	0.632879	1	1616	tags=100%, list=35%, signal=154%
GO_POSITIVE_REGULATION_OF_PATHWAY_RESTRICTED_SMAD_PROTEIN_PHOSPHORYLATION	12	-0.379032	-1.60323	0.0354167	0.633892	1	1712	tags=75%, list=37%, signal=119%
GO_DIGESTIVE_SYSTEM_DEVELOPMENT	32	-0.239437	-1.60198	0.0368098	0.633397	1	2501	tags=78%, list=54%, signal=170%
GO_POSITIVE_REGULATION_OF_ERYTHROCYTE_DIFFERENTIATION	8	-0.462108	-1.6019	0.0483559	0.629237	1	754	tags=63%, list=16%, signal=75%
GO_CELLULAR_RESPONSE_TO_VITAMIN_D	4	-0.644691	-1.60064	0.042065	0.628776	1	1638	tags=100%, list=36%, signal=155%
GO_MESENCHYME_DEVELOPMENT	51	-0.190337	-1.60058	0.0431965	0.624711	1	2743	tags=78%, list=60%, signal=192%
GO_DNA_CONFORMATION_CHANGE	57	-0.178505	-1.59588	0.039604	0.635112	1	1369	tags=47%, list=30%, signal=67%
GO_REGULATION_OF_CELL_CYCLE_PROCESS	129	-0.118637	-1.59535	0.0482897	0.62824	1	576	tags=24%, list=13%, signal=27%
GO_PITUITARY_GLAND_DEVELOPMENT	5	-0.565832	-1.59137	0.0330097	0.632262	1	1081	tags=80%, list=24%, signal=104%
GO_CARBOHYDRATE_TRANSPORT	30	-0.245004	-1.59087	0.0420842	0.629646	1	568	tags=37%, list=12%, signal=42%
GO_AMINO_ACID_TRANSPORT	36	-0.224292	-1.58968	0.0425532	0.62937	1	2044	tags=67%, list=44%, signal=119%
GO_POSITIVE_REGULATION_OF_MITOTIC_NUCLEAR_DIVISION	14	-0.350944	-1.58795	0.0446097	0.630516	1	2663	tags=93%, list=58%, signal=220%
GO_FOREBRAIN_NEURON_DEVELOPMENT	6	-0.514004	-1.5834	0.0430328	0.63242	1	1473	tags=83%, list=32%, signal=122%
GO_NEUROTRANSMITTER_UPTAKE	7	-0.483966	-1.58328	0.046875	0.628813	1	1721	tags=86%, list=37%, signal=137%
GO_NUCLEAR_TRANSCRIBED_MRNA_CATABOLIC_PROCESS_EXONUCLEOLYTIC	4	-0.616841	-1.5813	0.0335306	0.630886	1	616	tags=75%, list=13%, signal=87%
GO_POSITIVE_REGULATION_OF_HAIR_CYCLE	3	-0.725908	-1.57844	0.0464646	0.63615	1	1264	tags=100%, list=27%, signal=138%
GO_XENOPHAGY	30	-0.242451	-1.57514	0.0481172	0.642676	1	1193	tags=50%, list=26%, signal=67%
GO_REGULATION_OF_NON_CANONICAL_WNT_SIGNALING_PATHWAY	5	-0.565397	-1.57443	0.0366795	0.64092	1	1083	tags=80%, list=24%, signal=105%
GO_SYNAPTIC_TRANSMISSION_CHOLINERGIC	6	-0.513133	-1.57038	0.0475162	0.649207	1	1477	tags=83%, list=32%, signal=123%
GO_CELL_FATE_COMMITMENT	39	-0.213685	-1.56903	0.0493097	0.64933	1	2211	tags=69%, list=48%, signal=132%
GO_DOPAMINE_METABOLIC_PROCESS	6	-0.514004	-1.56201	0.0490798	0.655876	1	1473	tags=83%, list=32%, signal=122%
GO_CYTOKINE_METABOLIC_PROCESS	3	-0.695889	-1.5583	0.0488798	0.65974	1	1402	tags=100%, list=30%, signal=144%
GO_OLIGODENDROCYTE_DIFFERENTIATION	15	-0.329189	-1.54311	0.045738	0.688738	1	1865	tags=73%, list=41%, signal=123%
GO_REGULATION_OF_NUCLEOBASE_CONTAINING_COMPOUND_TRANSPORT	2	-0.849065	-1.54182	0.0495238	0.689155	1	697	tags=100%, list=15%, signal=118%
GO_RNA_PHOSPHODIESTER_BOND_HYDROLYSIS_EXONUCLEOLYTIC	5	-0.549946	-1.53897	0.0476191	0.687013	1	1154	tags=80%, list=25%, signal=107%
GO_REGULATION_OF_NEUROTRANSMITTER_RECEPTOR_ACTIVITY	11	-0.389409	-1.53882	0.0470588	0.679887	1	2814	tags=100%, list=61%, signal=257%
GO_POSITIVE_REGULATION_OF_GUANYLATE_CYCLASE_ACTIVITY	1	-0.986736	-1.3284	0.0230126	0.764092	1	63	tags=100%, list=1%, signal=101%
GO_POSITIVE_REGULATION_OF_DIGESTIVE_SYSTEM_PROCESS	1	-0.97282	-1.31592	0.0414201	0.771353	1	127	tags=100%, list=3%, signal=103%
GO_UV_PROTECTION	1	-0.98217	-1.31168	0.028	0.770195	1	84	tags=100%, list=2%, signal=102%
GO_IRON_COORDINATION_ENTITY_TRANSPORT	1	-0.980431	-1.31021	0.04	0.76754	1	92	tags=100%, list=2%, signal=102%
GO_REGULATION_OF_SECONDARY_METABOLIC_PROCESS	1	-0.981518	-1.30343	0.0341365	0.767597	1	87	tags=100%, list=2%, signal=102%
